# Supplementary material for: Complete plastome and mitogenome assembly of endangered tree Karpatiosorbus bristoliensis reveals phylogenetic architecture for Sorbus sensu lato (Rosaceae)
Source: Front Plant Sci. 2025 Jul 8;16:1619267. doi: 10.3389/fpls.2025.1619267 (PMC12279857; doi:10.3389/fpls.2025.1619267)
Supplement: Supplementary file 2 [file Table1.xlsx]

## Sheet: located
Table S1: The GenBank accessions numbers and specimen voucher information of species used in phylogenetic analysis. The blank represents no specimen information.
Species and GenBank accession nimber	Specimen voucher
Aria edulis MN061998.1
Aria graeca NC_085583.1	V. Mikolas et al. s.n. (PE02022194)
Aria pannonica R915969.1	V. Mikolas et al. s.n. (PE02022195)
Chamaemespilus alpina MN061999.1
Chamaemespilus humilis OK375451	PE1683185
Cormus domestica OR915994.1	J. Mattfeld 2839 (US03698004)
Cotoneaster coriaceus PQ777090.1
Crataegus maximowiczii NC_065485
Hedlundia arranensis OR915935	s.coll. s.n. (US03697966)
Hedlundia austriaca OR897853.1	V.Mikolas et al.s.n.(PE02012130)
Hedlundia borbasii OR897859.1	D. Zsolt et al. 64814 (PE01498820)
Hedlundia hybrida NC_085646.1	A. Haakana s.n. (US03697979)
Hedlundia mougeotii NC_085647.1	H. Burdet et al. 134 (US03697969)
Hedlundia persica NC_085662.1	V. Goloskokov 4461 (PE01683284)
Karpatiosorbus bristoliensis PV207326.1	K001400963
Malus sieboldii NC_050059.1
Micromeles alnifolia NC_085497.1	B.B. Liu 1998 (PE02071140)
Micromeles coronata NC_085629.1
Micromeles dunnii OK054488.1
Micromeles folgneri NC_079915.1
Micromeles hemsleyi NC_085586.1	B.Bartholomew et al.1317(PE00997146)
Micromeles rhamnoides MW801366.1
Micromeles thibetica MK920287	PE Xizang Expedition 7145 (PE)
Micromeles zahlbruckneri NC_085668	Y.B. Luo 3104 (PE01499118)
Photinia glomerata NC_063083.1
Prunus persica OL449945.1
Pyrus pashia NC_034909.1
Scandosorbus intermedia NC_085585.1	F.R.Fosberg 32735(US03698026)
Sorbus albopilosa OR915913.1	PE Xizang Expedition PE6822 (PE02330063)
Sorbus amabilis MT357029.1
Sorbus americana OR915946.1	E. Rouleau 5564 (US03697424)
Sorbus aucuparia NC_052878.1
Sorbus californica NC_085651.1	A.A. Heller 14706 (US03697546)
Sorbus commixta MK920288.1
Sorbus decora NC_085652.1	J.A. Calder 2680 (US03697599)
Sorbus discolor NC068723.1	Lilan702
Sorbus dumosa NC_085653.1	E.D. Mcdonald s.n. (US03697559)
Sorbus helenae NC_068536.1	CHINA. Sichuan, 29°31′26.41"N,103°20′12.88"E, 3014 m, Xin Chen, Xiaoyan Wang and Chunhui Wang 1937 (NF)
Sorbus himalaica NC_085572.1	C.S. Chang et al. NE020422 (PE01597503)
Sorbus hupehensis OR915961.1	C.S. Chang et al. SI0955 (PE02007902)
Sorbus insignis OR915962.1	Qingzang Team 6939 (PE01596471)
Sorbus kiukiangensis NC_085636.1	X.H. Jin et al. ST1263 (PE01969766)
Sorbus koehneana OR915899	B.B. Liu 2279 (PE02069831)
Sorbus macrantha NC_085631.1	FLPH Sichuan Expedition 150829 (PE)
Sorbus microphylla NC_085633.1	FLPH Sichuan Expedition 151286 (PE)
Sorbus munda NC062714.1
Sorbus oligodonta NC_085634.1	PE Xizang Expedition PE5687 (PE02330070)
Sorbus pohuashanensis OR915917.1	Y.N. Xiong & B.B. Liu 201803 (PE)
Sorbus poteriifolia NC_085663.1	Qingzang Team 8804 (PE01159949)
Sorbus prattii MK814479.1
Sorbus pseudovilmorinii NC_085664.1	D.E. Boufford et al. 37204 (PE01902219)
Sorbus randaiensis NC_085665.1	W.H. Hu et al. 2814 (PE01821897)
Sorbus rufopilosa NC_085638.1	PE Xizang Expedition 7895 (PE02333234)
Sorbus sambucifolia NC_085654.1	A. Nelson & R.A .Nelson 4149 (US03697557)
Sorbus scalaris NC_085637.1	X.H. Jin et al. ST2145 (PE01978718)
Sorbus scopulina NC_085658.1	J. Barrell & S. Spongberg 66-73 (US03697703)
Sorbus setschwanensis NC_046777.1
Sorbus sibirica NC_085576.1	S. Kharkevich & T. Buch 526 (PE01638237)
Sorbus sitchensis var. grayi OR897861	Richard & R. Halse 8075 (PE01921537)
Sorbus tapashana NC_085591.1	Y.M. Yuan 1104 (PE01596429)
Sorbus tianschanica ON049666	CHINA. Xinjiang, 43°52′52.76"N, 88°07′44.44"E, 1927 m, Wenhao Fan 1761 (NF)
Sorbus ulleungensis NC_037022.1
Sorbus wilsoniana OR915983.1	PE Gulin Expedition 1059 (PE01864943)
Torminalis clusii NC_045423.1	E.Herbier s.n. (CDBI)
Torminalis glaberrima KY457242.1
