# Supplementary material for: Complete plastome and mitogenome assembly of endangered tree Karpatiosorbus bristoliensis reveals phylogenetic architecture for Sorbus sensu lato (Rosaceae)
Source: Front Plant Sci. 2025 Jul 8;16:1619267. doi: 10.3389/fpls.2025.1619267 (PMC12279857; doi:10.3389/fpls.2025.1619267)
Supplement: Supplementary file 3 [file Table2.xlsx]

## Sheet: mt_function
Table S2 Gene composition in the mitogenome of Karpatiosorbus bristoliensis
Group of genes	Gene name
ATP synthase	atp1, atp4, atp6, atp8, atp9
Cytohrome c biogenesis	ccmB, ccmC, ccmFC*, ccmFN
Ubiquinol cytochrome c reductase	cob
Cytochrome c oxidase	cox1, cox2, cox3
Maturases	matR
Transport membrane protein	mttB
NADH dehydrogenase	nad1**** nad2**** nad3 nad4* nad4L nad5**** nad6 nad7**** nad9
Ribosomal proteins (LSU)	rpl10, rpl16, rpl5
Ribosomal proteins (SSU)	rps1, rps12, rps13, rps3, rps4
Succinate dehydrogenase	sdh3(2), sdh4
Ribosomal RNAs	rrn18, rrn26, rrn5
Transfer RNAs	trnC-GCA, trnD-GUC, trnE-UUC, trnE-UUC*, trnF-GAA(3), trnG-GCC, trnH-GUG, trnI-CAU, trnK-UUU, trnM-CAU, trnN-GUU, trnP-GGG, trnP-UGG, trnQ-UUG, trnS-GCU*, trnS-UGA, trnW-CCA trnY-GUA trnfM-CAU
other
Notes:*:intron number;#Gene:Pseudo gene;Gene(2):Number of copies of multi-copy genes;
