# Supplementary material for: Complete plastome and mitogenome assembly of endangered tree Karpatiosorbus bristoliensis reveals phylogenetic architecture for Sorbus sensu lato (Rosaceae)
Source: Front Plant Sci. 2025 Jul 8;16:1619267. doi: 10.3389/fpls.2025.1619267 (PMC12279857; doi:10.3389/fpls.2025.1619267)
Supplement: Supplementary file 4 [file Table3.xlsx]

## Sheet: Sheet1
Table S3 Statistical Information of theKarpatiosorbus bristoliensis mitogenome
Statistical Information	Karpatiosorbus bristoliensis
Accession Number	PV207326
Length (bp)	160322
GC%	45.3
Number of Genes	55
Number of Protein coding genes (PCGs)	34
Number of rRNA genes	PV207326
Number of tRNA genes	18
