# Supplementary material for: Complete plastome and mitogenome assembly of endangered tree Karpatiosorbus bristoliensis reveals phylogenetic architecture for Sorbus sensu lato (Rosaceae)
Source: Front Plant Sci. 2025 Jul 8;16:1619267. doi: 10.3389/fpls.2025.1619267 (PMC12279857; doi:10.3389/fpls.2025.1619267)
Supplement: Supplementary file 5 [file Table4.xlsx]

## Sheet: cp_function
Table S4 Gene composition in the plastome of Karpatiosorbus bristoliensis
Category	Gene group	Gene name
Photosynthesis	Subunits of photosystem I	psaA,psaB,psaC,psaI,psaJ
	Subunits of photosystem II	psbA,psbB,psbC,psbD,psbE,psbF,psbH,psbI,psbJ,psbK,psbM,psbN,psbT,psbZ
	Subunits of NADH dehydrogenase	ndhA*,ndhB*(2),ndhC,ndhD,ndhE,ndhF,ndhG,ndhH,ndhI,ndhJ,ndhK
	Subunits of cytochrome b/f complex	petA,petB*,petD*,petG,petL,petN
	Subunits of ATP synthase	atpA,atpB,atpE,atpF*,atpH,atpI
	Large subunit of rubisco	rbcL
	Subunits photochlorophyllide reductase	-
Self-replication	Proteins of large ribosomal subunit	rpl14,rpl2*(2),rpl20,rpl22,rpl23(2),rpl32,rpl33,rpl36
	Proteins of small ribosomal subunit	rps11,rps12**(2),rps14,rps15,rps16*,rps18,rps2,rps3,rps4,rps7(2),rps8
	Subunits of RNA polymerase	rpoA,rpoB,rpoC1*,rpoC2
	Ribosomal RNAs	rrn16S(2),rrn23S(2),rrn4.5S(2),rrn5S(2)
	Transfer RNAs	trnA-UGC*(2),trnC-GCA,trnD-GUC,trnE-UUC,trnF-GAA,trnG-GCC,trnH-GUG,trnI-CAU(2),trnI-GAU*(2),trnK-UUU*,trnL-CAA(2),trnL-UAA*,trnL-UAG,trnM-CAU,trnN-GUU(2),trnP-UGG,trnQ-UUG,trnR-ACG(2),trnR-UCU,trnS-CGA*,trnS-GCU(2),trnS-UGA,trnT-GGU,trnT-UGU,trnV-GAC(2),trnV-UAC*,trnW-CCA,trnY-GUA,trnfM-CAU
Other genes	Maturase	matK
	Protease	clpP**
	Envelope membrane protein	cemA
	Acetyl-CoA carboxylase	accD
	c-type cytochrome synthesis gene	ccsA
	Translation initiation factor	-
	other	-
Genes of unknown function	Conserved hypothetical chloroplast ORF	#ycf1,ycf1(2),ycf2(2),ycf3**,ycf4
Notes:Gene*:Gene with one introns;Gene**:Gene with two introns;#Gene:Pseudo gene;Gene(2):Number of copies of multi-copy genes;
