# Supplementary material for: Complete plastome and mitogenome assembly of endangered tree Karpatiosorbus bristoliensis reveals phylogenetic architecture for Sorbus sensu lato (Rosaceae)
Source: Front Plant Sci. 2025 Jul 8;16:1619267. doi: 10.3389/fpls.2025.1619267 (PMC12279857; doi:10.3389/fpls.2025.1619267)
Supplement: Supplementary file 6 [file Table5.xlsx]

## Sheet: misa.anno
Table S5 Location of SSRs in the mitochondrial genome of Sorbus s.l. species
ID	SSR nr.	SSR type	SSR	size	start	end	location	Region
K. bristoliensis	1	p1	(A)10	10	7543	7552	IGS(trnI-CAU,ccmFC)	SSC
K. bristoliensis	2	p1	(T)10	10	7774	7783	IGS(trnI-CAU,ccmFC)	SSC
K. bristoliensis	3	p1	(T)10	10	9422	9431	IGS(trnI-CAU,ccmFC)	SSC
K. bristoliensis	4	p1	(T)10	10	24892	24901	IGS(rpl16,trnS-UGA)	SSC
K. bristoliensis	5	p1	(T)10	10	27281	27290	IGS(rpl16,trnS-UGA)	SSC
K. bristoliensis	6	p2	(AT)6	12	31686	31697	IGS(rpl16,trnS-UGA)	SSC
K. bristoliensis	7	p1	(A)10	10	35775	35784	IGS(trnS-UGA,trnW-CCA)	SSC
K. bristoliensis	8	p1	(T)10	10	44397	44406	IGS(trnS-UGA,trnW-CCA)	SSC
K. bristoliensis	9	p1	(A)11	11	50806	50816	IGS(trnW-CCA,trnP-GGG)	SSC
K. bristoliensis	10	p1	(T)14	14	52403	52416	IGS(nad9,rpl10)	SSC
K. bristoliensis	11	p3	(GTT)5	15	63316	63330	IGS(rpl10,rrn5)	SSC
K. bristoliensis	12	p1	(T)11	11	65539	65549	IGS(rpl10,rrn5)	SSC
K. bristoliensis	13	p1	(A)10	10	69190	69199	IGS(rrn18,trnF-GAA)	SSC
K. bristoliensis	14	p1	(T)10	10	76444	76453	IGS(rrn18,trnF-GAA)	SSC
K. bristoliensis	15	p3	(GTT)5	15	78062	78076	IGS(rrn18,trnF-GAA)	SSC
K. bristoliensis	16	p1	(T)12	12	81328	81339	IGS(rps13,nad1)	SSC
K. bristoliensis	17	p1	(A)10	10	91556	91565	IGS(nad1,trnC-GCA)	SSC
K. bristoliensis	18	p1	(T)11	11	94031	94041	IGS(nad1,trnC-GCA)	SSC
K. bristoliensis	19	p1	(T)16	16	100073	100088	nad2-intron2	SSC
K. bristoliensis	20	p1	(G)10	10	112816	112825	IGS(nad2,trnfM-CAU)	SSC
K. bristoliensis	21	p1	(T)11	11	136271	136281	IGS(trnM-CAU,trnG-GCC)	SSC
K. bristoliensis	22	p1	(A)14	14	141844	141857	IGS(trnG-GCC,trnQ-UUG)	SSC
K. bristoliensis	23	p1	(A)10	10	143451	143460	IGS(trnQ-UUG,nad1)	SSC
K. bristoliensis	24	p1	(A)10	10	148570	148579	nad1-exon4	SSC
K. bristoliensis	25	p1	(T)11	11	149190	149200	IGS(nad1,nad3)	SSC
K. bristoliensis	26	p1	(A)10	10	154027	154036	IGS(nad1,nad3)	SSC
K. bristoliensis	27	c	(C)14(A)12	26	181717	181742	nad7-intron3	SSC
K. bristoliensis	28	p1	(A)15	15	190115	190129	IGS(nad7,rps1)	SSC
K. bristoliensis	29	p2	(TC)6	12	198015	198026	nad4-intron1	SSC
K. bristoliensis	30	p1	(T)11	11	201250	201260	IGS(nad4,trnD-GUC)	SSC
K. bristoliensis	31	p1	(A)17	17	206062	206078	IGS(trnD-GUC,nad5)	SSC
K. bristoliensis	32	p1	(A)14	14	213923	213936	IGS(nad5,ccmC)	SSC
K. bristoliensis	33	p2	(GA)7	14	221423	221436	IGS(trnF-GAA-3,atp4)	SSC
K. bristoliensis	34	p1	(T)11	11	229341	229351	IGS(nad4L,cob)	SSC
K. bristoliensis	35	p2	(TA)6	12	230269	230280	IGS(nad4L,cob)	SSC
K. bristoliensis	36	p1	(A)10	10	236161	236170	IGS(cob,rpl5)	SSC
K. bristoliensis	37	p1	(C)10	10	254663	254672	IGS(rps3,cox2)	SSC
K. bristoliensis	38	p1	(T)10	10	260036	260045	IGS(rps3,cox2)	SSC
K. bristoliensis	39	p1	(G)10	10	268079	268088	IGS(rps3,cox2)	SSC
K. bristoliensis	40	p2	(AG)6	12	276065	276076	IGS(rps3,cox2)	SSC
K. bristoliensis	41	p1	(T)10	10	281975	281984	IGS(cox2,atp6)	SSC
K. bristoliensis	42	p3	(CTT)5	15	282126	282140	IGS(cox2,atp6)	SSC
K. bristoliensis	43	p1	(A)10	10	297334	297343	IGS(atp6,rps4)	SSC
K. bristoliensis	44	p1	(A)12	12	311414	311425	IGS(atp6,rps4)	SSC
K. bristoliensis	45	p1	(T)14	14	324315	324328	IGS(rps4,nad1)	SSC
K. bristoliensis	46	p1	(T)14	14	328306	328319	IGS(rps4,nad1)	SSC
K. bristoliensis	47	p1	(A)11	11	332273	332283	IGS(nad1,trnH-GUG)	SSC
K. bristoliensis	48	p1	(A)10	10	334220	334229	IGS(nad1,trnH-GUG)	SSC
K. bristoliensis	49	p1	(T)10	10	339058	339067	IGS(trnH-GUG,trnE-UUC)	SSC
K. bristoliensis	50	p1	(T)10	10	340156	340165	IGS(trnE-UUC,ccmFN)	SSC
K. bristoliensis	51	p1	(T)10	10	344083	344092	IGS(trnE-UUC-2,trnS-GCU)	SSC
K. bristoliensis	52	p1	(C)10	10	366885	366894	IGS(nad5,trnK-UUU)	SSC
K. bristoliensis	53	p1	(T)10	10	370781	370790	IGS(ccmB,cox1)	SSC
Sorbus aucuparia subsp. pohuashanensis	1	p1	(G)10	10	3043	3052	IGS(nad3,trnM-CAU)	LSC
Sorbus aucuparia subsp. pohuashanensis	2	p3	(TAT)7	21	4441	4461	IGS(nad3,trnM-CAU)	LSC
Sorbus aucuparia subsp. pohuashanensis	3	p3	(AGT)5	15	8862	8876	IGS(nad3,trnM-CAU)	LSC
Sorbus aucuparia subsp. pohuashanensis	4	p1	(A)10	10	14929	14938	IGS(nad3,trnM-CAU)	LSC
Sorbus aucuparia subsp. pohuashanensis	5	p1	(G)10	10	38898	38907	IGS(rnaseH,rps3)	LSC
Sorbus aucuparia subsp. pohuashanensis	6	p1	(T)10	10	57419	57428	IGS(rps14,cob)	LSC
Sorbus aucuparia subsp. pohuashanensis	7	p1	(T)11	11	61566	61576	IGS(cob,nad4L)	LSC
Sorbus aucuparia subsp. pohuashanensis	8	p2	(AT)8	16	63306	63321	IGS(cob,nad4L)	LSC
Sorbus aucuparia subsp. pohuashanensis	9	p1	(T)11	11	64322	64332	IGS(nad4L,atp4)	LSC
Sorbus aucuparia subsp. pohuashanensis	10	p1	(T)10	10	78528	78537	IGS(ccmC,cox1)	LSC
Sorbus aucuparia subsp. pohuashanensis	11	p1	(T)11	11	94430	94440	IGS(cox1,mttB)	LSC
Sorbus aucuparia subsp. pohuashanensis	12	p1	(T)10	10	99619	99628	IGS(trnM-CAU-3,ccmFc)	LSC
Sorbus aucuparia subsp. pohuashanensis	13	p1	(T)10	10	101267	101276	IGS(trnM-CAU-3,ccmFc)	LSC
Sorbus aucuparia subsp. pohuashanensis	14	p2	(TC)6	12	131383	131394	nad4-intron1	LSC
Sorbus aucuparia subsp. pohuashanensis	15	p1	(T)19	19	133040	133058	IGS(nad4,trnD-GUC)	LSC
Sorbus aucuparia subsp. pohuashanensis	16	p1	(T)10	10	134619	134628	IGS(nad4,trnD-GUC)	LSC
Sorbus aucuparia subsp. pohuashanensis	17	p2	(TC)6	12	155215	155226	IGS(cox2,trnT-UGU)	LSC
Sorbus aucuparia subsp. pohuashanensis	18	p1	(A)10	10	169592	169601	IGS(trnT-UGU,trnG-GCC)	LSC
Sorbus aucuparia subsp. pohuashanensis	19	p1	(A)14	14	176698	176711	IGS(trnG-GCC,trnQ-UUG)	LSC
Sorbus aucuparia subsp. pohuashanensis	20	p1	(A)10	10	178305	178314	IGS(trnQ-UUG,nad1)	LSC
Sorbus aucuparia subsp. pohuashanensis	21	p1	(C)10	10	178714	178723	IGS(trnQ-UUG,nad1)	LSC
Sorbus aucuparia subsp. pohuashanensis	22	p1	(A)10	10	183425	183434	nad1-exon4	LSC
Sorbus aucuparia subsp. pohuashanensis	23	p1	(T)11	11	184064	184074	IGS(nad1,nad2)	LSC
Sorbus aucuparia subsp. pohuashanensis	24	p1	(A)13	13	191039	191051	nad2-intron1	LSC
Sorbus aucuparia subsp. pohuashanensis	25	p1	(A)11	11	197083	197093	IGS(trnC-GCA,nad1)	LSC
Sorbus aucuparia subsp. pohuashanensis	26	p1	(T)10	10	199559	199568	IGS(trnC-GCA,nad1)	LSC
Sorbus aucuparia subsp. pohuashanensis	27	p1	(A)12	12	209781	209792	IGS(nad1,rps13)	LSC
Sorbus aucuparia subsp. pohuashanensis	28	p1	(A)10	10	214667	214676	IGS(trnL-UAA-2,18rrn)	LSC
Sorbus aucuparia subsp. pohuashanensis	29	p1	(T)11	11	221947	221957	IGS(trnL-UAA-2,18rrn)	LSC
Sorbus aucuparia subsp. pohuashanensis	30	p1	(A)10	10	225599	225608	IGS(5rrn,rpl10)	LSC
Sorbus aucuparia subsp. pohuashanensis	31	p3	(CAA)5	15	227816	227830	IGS(5rrn,rpl10)	LSC
Sorbus aucuparia subsp. pohuashanensis	32	p1	(A)14	14	238740	238753	IGS(rpl10,nad9)	LSC
Sorbus aucuparia subsp. pohuashanensis	33	p1	(T)11	11	240340	240350	IGS(trnP-GGG,trnW-CCA)	LSC
Sorbus aucuparia subsp. pohuashanensis	34	p1	(A)13	13	240932	240944	IGS(trnW-CCA,trnS-UGA)	LSC
Sorbus aucuparia subsp. pohuashanensis	35	p1	(T)10	10	255375	255384	IGS(trnW-CCA,trnS-UGA)	LSC
Sorbus aucuparia subsp. pohuashanensis	36	p2	(TA)6	12	259470	259481	IGS(trnS-UGA,ccmB)	LSC
Sorbus aucuparia subsp. pohuashanensis	37	p1	(A)10	10	266271	266280	IGS(trnS-UGA,ccmB)	LSC
Sorbus aucuparia subsp. pohuashanensis	38	p1	(C)11	11	281104	281114	IGS(trnS-UGA,ccmB)	LSC
Sorbus aucuparia subsp. pohuashanensis	39	p1	(T)10	10	290510	290519	IGS(trnS-UGA,ccmB)	LSC
Sorbus aucuparia subsp. pohuashanensis	40	p1	(A)10	10	297589	297598	IGS(trnS-UGA,ccmB)	LSC
Sorbus aucuparia subsp. pohuashanensis	41	p1	(G)10	10	301485	301494	IGS(trnK-UUU,nad5)	LSC
Sorbus aucuparia subsp. pohuashanensis	42	p1	(A)10	10	322014	322023	IGS(atp9,ccmFn)	LSC
Sorbus aucuparia subsp. pohuashanensis	43	p1	(A)10	10	322879	322888	IGS(atp9,ccmFn)	LSC
Sorbus aucuparia subsp. pohuashanensis	44	p1	(A)10	10	326806	326815	IGS(ccmFn,trnE-UUC)	LSC
Sorbus aucuparia subsp. pohuashanensis	45	c	(A)10(G)10	20	327904	327923	IGS(trnE-UUC,trnH-GUG)	LSC
Sorbus aucuparia subsp. pohuashanensis	46	p1	(T)10	10	332744	332753	IGS(trnH-GUG,nad1)	LSC
Sorbus aucuparia subsp. pohuashanensis	47	p1	(T)11	11	334690	334700	IGS(trnH-GUG,nad1)	LSC
Sorbus aucuparia subsp. pohuashanensis	48	p1	(A)12	12	340469	340480	IGS(nad1,rps1)	LSC
Sorbus aucuparia subsp. pohuashanensis	49	p1	(A)13	13	342646	342658	IGS(nad1,rps1)	LSC
Sorbus aucuparia subsp. pohuashanensis	50	p1	(C)10	10	343314	343323	IGS(nad1,rps1)	LSC
Sorbus aucuparia subsp. pohuashanensis	51	p1	(T)11	11	352374	352384	IGS(rps1,nad7)	LSC
Sorbus aucuparia subsp. pohuashanensis	52	c	(T)14(G)13	27	360757	360783	nad7-intron3	SSC
Sorbus aucuparia subsp. pohuashanensis	53	p2	(CT)6	12	393110	393121	IGS(nad3,trnM-CAU)	LSC
Sorbus aucuparia subsp. pohuashanensis	54	p1	(T)11	11	393720	393730	IGS(nad3,trnM-CAU)	LSC
Sorbus aucuparia	1	p1	(A)11	11	4468	4478	IGS(nad3,rps1)	LSC
Sorbus aucuparia	2	p1	(G)10	10	13529	13538	IGS(rps1,nad1)	LSC
Sorbus aucuparia	3	p1	(T)13	13	14194	14206	IGS(rps1,nad1)	LSC
Sorbus aucuparia	4	p1	(A)11	11	22152	22162	IGS(nad1,trnH-GUG)	LSC
Sorbus aucuparia	5	p1	(A)10	10	24099	24108	IGS(nad1,trnH-GUG)	LSC
Sorbus aucuparia	6	c	(C)10(T)10	20	28929	28948	IGS(trnH-GUG,trnE-TTC)	LSC
Sorbus aucuparia	7	p1	(T)10	10	30037	30046	IGS(trnE-TTC,ccmFn)	LSC
Sorbus aucuparia	8	p1	(T)10	10	33964	33973	IGS(trnE-UUC,trnS-GCU)	LSC
Sorbus aucuparia	9	p1	(T)10	10	34829	34838	trnS-GCU-intron1	LSC
Sorbus aucuparia	10	p1	(C)10	10	55358	55367	IGS(nad5,trnK-UUU)	LSC
Sorbus aucuparia	11	p1	(T)10	10	59254	59263	IGS(ccmB,trnS-UGA)	LSC
Sorbus aucuparia	12	p2	(AT)6	12	71967	71978	IGS(ccmB,trnS-UGA)	LSC
Sorbus aucuparia	13	p1	(A)10	10	76065	76074	IGS(trnS-UGA,trnW-CCA)	LSC
Sorbus aucuparia	14	p1	(T)13	13	90505	90517	IGS(trnS-UGA,trnW-CCA)	LSC
Sorbus aucuparia	15	p1	(A)11	11	91099	91109	IGS(trnW-CCA,trnP-AGG)	LSC
Sorbus aucuparia	16	p1	(T)14	14	92696	92709	IGS(nad9,rpl10)	LSC
Sorbus aucuparia	17	p3	(GTT)5	15	103618	103632	IGS(rpl10,rrn5)	LSC
Sorbus aucuparia	18	p1	(T)11	11	105841	105851	IGS(rpl10,rrn5)	LSC
Sorbus aucuparia	19	p1	(A)11	11	106991	107001	IGS(rrn5,rrn18)	LSC
Sorbus aucuparia	20	p1	(A)11	11	109492	109502	IGS(rrn18,trnF-GAA)	LSC
Sorbus aucuparia	21	p1	(T)10	10	116773	116782	IGS(rrn18,trnF-GAA)	LSC
Sorbus aucuparia	22	p1	(T)12	12	121657	121668	IGS(rps13,nad1)	LSC
Sorbus aucuparia	23	p1	(A)10	10	131881	131890	IGS(nad1,trnC-GCA)	LSC
Sorbus aucuparia	24	p1	(T)10	10	134356	134365	IGS(nad1,trnC-GCA)	LSC
Sorbus aucuparia	25	p1	(T)13	13	140397	140409	nad2-intron1	LSC
Sorbus aucuparia	26	p1	(A)11	11	147374	147384	IGS(nad2,matR)	IRb
Sorbus aucuparia	27	p1	(T)10	10	148014	148023	IGS(nad2,matR)	IRb
Sorbus aucuparia	28	p1	(G)10	10	152725	152734	IGS(matR,trnQ-TTG)	IRb
Sorbus aucuparia	29	p1	(T)10	10	153134	153143	IGS(matR,trnQ-TTG)	IRb
Sorbus aucuparia	30	p1	(T)14	14	154737	154750	IGS(trnQ-TTG,trnG-GCC)	IRb
Sorbus aucuparia	31	p2	(AG)6	12	170708	170719	IGS(trnG-GCC,cox2)	IRb
Sorbus aucuparia	32	p1	(A)10	10	191308	191317	IGS(trnD-GUC,nad4)	SSC
Sorbus aucuparia	33	p1	(A)18	18	192878	192895	IGS(trnD-GUC,nad4)	SSC
Sorbus aucuparia	34	p2	(AG)6	12	194540	194551	nad4-intron1	SSC
Sorbus aucuparia	35	p1	(A)10	10	224656	224665	IGS(ccmFc,trnM-CAT)	SSC
Sorbus aucuparia	36	p1	(A)10	10	226304	226313	IGS(ccmFc,trnM-CAT)	SSC
Sorbus aucuparia	37	p1	(A)10	10	231492	231501	IGS(mttB,cox1)	SSC
Sorbus aucuparia	38	p1	(A)10	10	239779	239788	IGS(cox1,nad5)	SSC
Sorbus aucuparia	39	p1	(G)10	10	283814	283823	IGS(rnaseH,rps3)	SSC
Sorbus aucuparia	40	p1	(T)10	10	302335	302344	IGS(rps14,cob)	SSC
Sorbus aucuparia	41	p1	(T)10	10	306482	306491	IGS(cob,trnM-CAT')	SSC
Sorbus aucuparia	42	p2	(AT)8	16	308220	308235	IGS(cob,trnM-CAT')	SSC
Sorbus aucuparia	43	p1	(C)13	13	310803	310815	IGS(cob,trnM-CAT')	SSC
Sorbus aucuparia	44	p2	(TC)6	12	324704	324715	IGS(trnM-CAT',trnG-GCC-2)	IRa
Sorbus aucuparia	45	p1	(A)14	14	340674	340687	IGS(trnG-GCC-2,trnQ-TTG-2)	IRa
Sorbus aucuparia	46	p1	(A)10	10	342281	342290	IGS(trnQ-TTG-2,nad1)	IRa
Sorbus aucuparia	47	p1	(C)10	10	342690	342699	IGS(trnQ-TTG-2,nad1)	IRa
Sorbus aucuparia	48	p1	(A)10	10	347401	347410	nad1-exon4	IRa
Sorbus aucuparia	49	p1	(T)11	11	348040	348050	IGS(nad1,nad7)	IRa
Sorbus aucuparia	50	c	(T)16(G)14	30	364316	364345	nad7-intron3	LSC
Torminalis glaberrima	1	p1	(A)10	10	7675	7684	IGS(trnM-AUG/trnM-CAU,ccmFC)	SSC
Torminalis glaberrima	2	p1	(T)10	10	7906	7915	IGS(trnM-AUG/trnM-CAU,ccmFC)	SSC
Torminalis glaberrima	3	p1	(T)10	10	9554	9563	IGS(trnM-AUG/trnM-CAU,ccmFC)	SSC
Torminalis glaberrima	4	p1	(T)10	10	25024	25033	IGS(ccmFC,trnS-UGU)	SSC
Torminalis glaberrima	5	p1	(T)10	10	27413	27422	IGS(ccmFC,trnS-UGU)	SSC
Torminalis glaberrima	6	p2	(AT)6	12	31818	31829	IGS(ccmFC,trnS-UGU)	SSC
Torminalis glaberrima	7	p1	(A)10	10	35907	35916	IGS(trnS-UGU,trnW-CCA)	SSC
Torminalis glaberrima	8	p1	(T)10	10	44529	44538	IGS(trnS-UGU,trnW-CCA)	SSC
Torminalis glaberrima	9	p1	(A)11	11	50938	50948	IGS(trnW-CCA,trnP-GGG)	SSC
Torminalis glaberrima	10	p1	(T)14	14	52535	52548	IGS(nad9,rpl10)	SSC
Torminalis glaberrima	11	p3	(GTT)5	15	63448	63462	IGS(rpl10,rrn5)	SSC
Torminalis glaberrima	12	p1	(T)11	11	65671	65681	IGS(rpl10,rrn5)	SSC
Torminalis glaberrima	13	p1	(A)10	10	69322	69331	IGS(rrn18,trnP-TGG)	SSC
Torminalis glaberrima	14	p1	(T)10	10	76576	76585	IGS(rrn18,trnP-TGG)	SSC
Torminalis glaberrima	15	p3	(GTT)5	15	78194	78208	IGS(rrn18,trnP-TGG)	SSC
Torminalis glaberrima	16	p1	(T)12	12	81460	81471	IGS(rps13,trnC-GCA)	SSC
Torminalis glaberrima	17	p1	(A)10	10	91688	91697	IGS(rps13,trnC-GCA)	SSC
Torminalis glaberrima	18	p1	(T)11	11	94163	94173	IGS(rps13,trnC-GCA)	SSC
Torminalis glaberrima	19	p1	(T)16	16	100205	100220	nad2-intron1	SSC
Torminalis glaberrima	20	p1	(G)10	10	112948	112957	IGS(sdh3,trnfM-CAU)	SSC
Torminalis glaberrima	21	p1	(T)11	11	136403	136413	IGS(trnM-CAU-2,trnG-GCC)	SSC
Torminalis glaberrima	22	p1	(A)14	14	141976	141989	IGS(trnG-GCC,trnQ-UUG)	SSC
Torminalis glaberrima	23	p1	(A)10	10	143583	143592	IGS(trnQ-UUG,matR)	SSC
Torminalis glaberrima	24	p1	(A)10	10	148702	148711	IGS(matR,nad3)	SSC
Torminalis glaberrima	25	p1	(T)11	11	149322	149332	IGS(matR,nad3)	SSC
Torminalis glaberrima	26	p1	(A)10	10	154159	154168	IGS(matR,nad3)	SSC
Torminalis glaberrima	27	c	(C)14(A)12	26	181849	181874	nad7-intron3	SSC
Torminalis glaberrima	28	p1	(A)15	15	190247	190261	IGS(nad7,rps1)	SSC
Torminalis glaberrima	29	p2	(TC)6	12	198147	198158	nad4-intron1	SSC
Torminalis glaberrima	30	p1	(T)11	11	201382	201392	IGS(nad4,trnD-GUC)	SSC
Torminalis glaberrima	31	p1	(A)17	17	206194	206210	IGS(trnD-GUC,ccmC)	SSC
Torminalis glaberrima	32	p1	(A)14	14	214055	214068	IGS(trnD-GUC,ccmC)	SSC
Torminalis glaberrima	33	p2	(GA)7	14	221555	221568	IGS(trnF-GAA,atp4)	SSC
Torminalis glaberrima	34	p1	(T)11	11	229473	229483	IGS(nad4L,trnH-GUG)	SSC
Torminalis glaberrima	35	p1	(A)12	12	235271	235282	IGS(nad4L,trnH-GUG)	SSC
Torminalis glaberrima	36	p1	(T)14	14	248172	248185	IGS(nad4L,trnH-GUG)	SSC
Torminalis glaberrima	37	p1	(T)14	14	252163	252176	IGS(nad4L,trnH-GUG)	SSC
Torminalis glaberrima	38	p1	(A)11	11	256130	256140	IGS(nad4L,trnH-GUG)	SSC
Torminalis glaberrima	39	p1	(A)10	10	258077	258086	IGS(nad4L,trnH-GUG)	SSC
Torminalis glaberrima	40	p1	(T)10	10	262915	262924	IGS(trnH-GUG,trnE-UUC)	SSC
Torminalis glaberrima	41	p1	(T)10	10	264013	264022	IGS(trnE-UUC,ccmFN)	SSC
Torminalis glaberrima	42	p1	(T)10	10	267940	267949	IGS(ccmFN,atp9)	SSC
Torminalis glaberrima	43	p1	(C)10	10	290742	290751	IGS(nad5,trnK-TTT)	SSC
Torminalis glaberrima	44	p1	(T)10	10	294638	294647	IGS(ccmB,atp6)	SSC
Torminalis glaberrima	45	p1	(T)10	10	319182	319191	IGS(ccmB,atp6)	LSC
Torminalis glaberrima	46	p3	(GAA)5	15	334384	334398	atp6-intron1	LSC
Torminalis glaberrima	47	p1	(A)10	10	334541	334550	atp6-intron1	LSC
Torminalis glaberrima	48	p2	(TC)6	12	340448	340459	atp6-intron1	LSC
Torminalis glaberrima	49	p1	(C)10	10	348437	348446	atp6-intron1	LSC
Torminalis glaberrima	50	p1	(A)10	10	356480	356489	atp6-intron1	LSC
Torminalis glaberrima	51	p1	(G)10	10	361853	361862	atp6-intron1	LSC
Torminalis glaberrima	52	p2	(AT)6	12	386244	386255	IGS(cob,cox1)	LSC
Torminalis glaberrima	1	p1	(C)11	11	19100	19110	nad7-intron2	SSC
Torminalis glaberrima	2	p1	(A)14	14	27504	27517	IGS(nad7,rps1)	SSC
Torminalis glaberrima	3	p1	(G)10	10	36568	36577	IGS(rps4,trnH-GUG)	SSC
Torminalis glaberrima	4	p1	(T)14	14	37233	37246	IGS(rps4,trnH-GUG)	SSC
Torminalis glaberrima	5	p1	(T)15	15	41224	41238	IGS(rps4,trnH-GUG)	SSC
Torminalis glaberrima	6	p1	(A)11	11	45192	45202	IGS(rps4,trnH-GUG)	SSC
Torminalis glaberrima	7	p1	(A)10	10	47139	47148	IGS(rps4,trnH-GUG)	SSC
Torminalis glaberrima	8	p1	(T)10	10	51977	51986	IGS(trnH-GUG,trnE-UUC)	SSC
Torminalis glaberrima	9	p1	(T)10	10	53075	53084	IGS(trnE-UUC,ccmFN)	SSC
Torminalis glaberrima	10	p1	(T)10	10	57002	57011	IGS(ccmFN,atp9)	SSC
Torminalis glaberrima	11	p1	(C)10	10	78385	78394	IGS(nad5,trnK-UUU)	SSC
Torminalis glaberrima	12	p1	(T)10	10	82281	82290	IGS(ccmB,cox3)	SSC
Torminalis glaberrima	13	p1	(A)10	10	89351	89360	IGS(ccmB,cox3)	SSC
Torminalis glaberrima	14	p1	(T)10	10	92118	92127	IGS(ccmB,cox3)	SSC
Torminalis glaberrima	15	p2	(CT)6	12	109060	109071	IGS(ccmB,cox3)	SSC
Torminalis glaberrima	16	p1	(A)10	10	125371	125380	IGS(cob,nad4)	SSC
Torminalis glaberrima	17	p2	(AT)6	12	128790	128801	IGS(cob,nad4)	SSC
Torminalis glaberrima	18	p1	(T)11	11	140567	140577	IGS(cob,nad4)	SSC
Torminalis glaberrima	19	p1	(T)10	10	144013	144022	IGS(cob,nad4)	SSC
Torminalis glaberrima	20	c	(A)11tgggctcgttgggaagaaagatggagtgcggcctgtagagcacatgtaacgcacagtcgggttgctcgcgcagcgga(TC)6	100	163761	163860	nad4-intron1	SSC
Torminalis glaberrima	21	p1	(T)11	11	167085	167095	IGS(nad4,trnD-GUC)	SSC
Torminalis glaberrima	22	p3	(ACT)5	15	182920	182934	IGS(5rrn,ccmC)	SSC
Torminalis glaberrima	23	p2	(GA)7	14	192153	192166	IGS(trnF-GAA,atp4)	SSC
Torminalis glaberrima	24	p3	(GAA)5	15	217187	217201	IGS(nad4L,cox2)	LSC
Torminalis glaberrima	25	p1	(A)10	10	217344	217353	IGS(nad4L,cox2)	LSC
Torminalis glaberrima	26	p2	(TC)6	12	223239	223250	IGS(cox2,rnaseH)	LSC
Torminalis glaberrima	27	p1	(C)10	10	231228	231237	IGS(cox2,rnaseH)	LSC
Torminalis glaberrima	28	p1	(G)10	10	244651	244660	IGS(rnaseH,rps3)	LSC
Torminalis glaberrima	29	p1	(T)10	10	264856	264865	IGS(trnI-AUG,ccmFC)	LSC
Torminalis glaberrima	30	p1	(T)10	10	266504	266513	IGS(trnI-AUG,ccmFC)	LSC
Torminalis glaberrima	31	p1	(A)13	13	298401	298413	IGS(atp6,trnS-UGA)	LSC
Torminalis glaberrima	32	c	(A)10taaatgaaatacatat(A)13	39	298617	298655	IGS(atp6,trnS-UGA)	LSC
Torminalis glaberrima	33	p1	(T)11	11	305488	305498	IGS(atp6,trnS-UGA)	LSC
Torminalis glaberrima	34	p1	(T)10	10	309627	309636	IGS(atp6,trnS-UGA)	LSC
Torminalis glaberrima	35	p2	(AT)6	12	316425	316436	IGS(atp6,trnS-UGA)	LSC
Torminalis glaberrima	36	p1	(A)10	10	320514	320523	IGS(trnS-UGA,trnW-CCA)	LSC
Torminalis glaberrima	37	p1	(A)11	11	335545	335555	IGS(trnW-CCA,trnP-GGG)	LSC
Torminalis glaberrima	38	p1	(T)14	14	337142	337155	IGS(nad9,rpl10)	LSC
Torminalis glaberrima	39	p3	(GTT)5	15	348064	348078	IGS(rpl10,5rrn-2)	LSC
Torminalis glaberrima	40	p1	(T)11	11	350287	350297	IGS(rpl10,5rrn-2)	LSC
Torminalis glaberrima	41	p1	(A)11	11	353938	353948	IGS(18rrn,trnF-GAA-2)	LSC
Torminalis glaberrima	42	p1	(T)10	10	361219	361228	IGS(18rrn,trnF-GAA-2)	LSC
Torminalis glaberrima	43	p3	(GTT)5	15	362837	362851	IGS(18rrn,trnF-GAA-2)	LSC
Torminalis glaberrima	44	p1	(T)12	12	366103	366114	IGS(rps13,trnC-GCA)	LSC
Torminalis glaberrima	45	p1	(A)10	10	376331	376340	IGS(rps13,trnC-GCA)	LSC
Torminalis glaberrima	46	p1	(T)11	11	378806	378816	IGS(rps13,trnC-GCA)	LSC
Torminalis glaberrima	47	p1	(T)15	15	384848	384862	IGS(trnY-GUA,sdh3)	LSC
Torminalis glaberrima	48	p1	(G)10	10	397592	397601	IGS(nad2,trnT-UGU)	LSC
Torminalis glaberrima	49	p1	(T)11	11	428968	428978	IGS(trnM-CAU-2,trnG-GCC)	LSC
Torminalis glaberrima	50	p1	(A)14	14	434541	434554	IGS(trnG-GCC,trnQ-UUG)	LSC
Torminalis glaberrima	51	p1	(A)10	10	436148	436157	IGS(trnQ-UUG,matR)	LSC
Torminalis glaberrima	52	p1	(C)10	10	436557	436566	IGS(trnQ-UUG,matR)	LSC
Torminalis glaberrima	53	p1	(A)10	10	441268	441277	IGS(matR,nad3)	LSC
Torminalis glaberrima	54	p1	(T)11	11	441897	441907	IGS(matR,nad3)	LSC
Torminalis glaberrima	55	p1	(A)10	10	446760	446769	IGS(matR,nad3)	LSC
