# Supplementary material for: Complete plastome and mitogenome assembly of endangered tree Karpatiosorbus bristoliensis reveals phylogenetic architecture for Sorbus sensu lato (Rosaceae)
Source: Front Plant Sci. 2025 Jul 8;16:1619267. doi: 10.3389/fpls.2025.1619267 (PMC12279857; doi:10.3389/fpls.2025.1619267)
Supplement: Supplementary file 7 [file Table6.xlsx]

## Sheet: Sheet1
Table S6 Identification of dispersed repeats in the mitochondrial genome of Sorbus s.l. species
	Type	alignment length	Start1	Start2	value
K. bristoliensis	P	428	160718	185597	3.07e-239
K. bristoliensis	P	421	160708	185614	4.78e-235
K. bristoliensis	P	304	0	386274	4.96e-165
K. bristoliensis	P	292	803	385478	7.37e-158
K. bristoliensis	P	247	848	385478	2.25e-133
K. bristoliensis	P	235	860	385478	9.73e-129
K. bristoliensis	P	211	884	385478	3.88e-117
K. bristoliensis	F	203	68836	220849	1.55e-109
K. bristoliensis	P	209	305	386064	2.52e-108
K. bristoliensis	F	202	65003	228847	3.72e-104
K. bristoliensis	P	182	229634	305907	1.12e-99
K. bristoliensis	P	193	267	386118	8.50e-99
K. bristoliensis	P	179	229634	386578	7.17e-98
K. bristoliensis	F	179	305910	386578	7.17e-98
K. bristoliensis	P	182	253	386143	2.99e-92
K. bristoliensis	F	169	68870	220883	7.51e-92
K. bristoliensis	P	175	238079	360360	2.51e-90
K. bristoliensis	F	164	205851	300378	7.69e-89
K. bristoliensis	P	162	238092	360360	5.98e-85
K. bristoliensis	F	169	65241	229055	1.60e-84
K. bristoliensis	P	166	637	385775	9.72e-83
K. bristoliensis	F	156	190824	315289	5.49e-79
K. bristoliensis	P	150	105873	149725	2.08e-75
K. bristoliensis	F	149	64971	228815	1.21e-72
K. bristoliensis	P	144	659	385775	7.84e-72
K. bristoliensis	F	139	24900	250092	3.61e-71
K. bristoliensis	F	139	65271	229085	7.48e-69
K. bristoliensis	P	142	393	386043	1.71e-68
K. bristoliensis	P	121	145416	337490	5.95e-63
K. bristoliensis	F	131	64961	228805	5.61e-62
K. bristoliensis	P	129	436	386013	8.57e-61
K. bristoliensis	P	120	13010	208678	8.57e-60
K. bristoliensis	F	114	177192	237997	9.75e-59
K. bristoliensis	P	121	105453	150207	3.89e-58
K. bristoliensis	P	116	461	386001	4.17e-53
K. bristoliensis	F	112	65093	228937	8.73e-53
K. bristoliensis	P	114	625	385839	6.33e-52
K. bristoliensis	P	101	105922	149725	6.55e-51
K. bristoliensis	P	104	105280	150396	5.03e-46
K. bristoliensis	P	104	240761	344243	5.03e-46
K. bristoliensis	P	102	105750	149896	7.59e-45
K. bristoliensis	P	98	770	229503	1.79e-44
K. bristoliensis	F	88	228065	292484	4.39e-43
K. bristoliensis	F	98	39891	131121	1.72e-42
K. bristoliensis	F	94	59618	384298	4.22e-42
K. bristoliensis	P	94	105776	149878	4.22e-42
K. bristoliensis	P	83	240782	344243	4.50e-40
K. bristoliensis	F	89	65574	229376	3.87e-39
K. bristoliensis	P	92	105786	149870	5.82e-39
K. bristoliensis	F	91	65121	228965	2.25e-38
M. alnifolia	P	2745	15169	202453	0.00e+00
M. alnifolia	F	2602	110757	251016	0.00e+00
M. alnifolia	P	456	205969	288391	2.30e-261
M. alnifolia	P	428	22986	453451	4.25e-239
M. alnifolia	P	421	23003	453441	6.63e-235
M. alnifolia	P	287	257886	287971	3.48e-157
M. alnifolia	P	242	257931	287971	8.48e-133
M. alnifolia	F	218	118380	407379	3.29e-121
M. alnifolia	P	217	205758	288842	8.56e-118
M. alnifolia	P	206	257967	287971	5.51e-114
M. alnifolia	F	203	191579	353584	2.15e-109
M. alnifolia	F	169	191613	353618	1.04e-91
M. alnifolia	F	175	71859	120815	3.48e-90
M. alnifolia	F	164	71870	120826	5.25e-86
M. alnifolia	F	156	28212	156658	7.61e-79
M. alnifolia	P	146	87139	277516	7.33e-78
M. alnifolia	P	155	111876	297728	4.59e-76
M. alnifolia	P	155	252135	297728	4.59e-76
M. alnifolia	P	150	390649	442441	2.88e-75
M. alnifolia	P	139	249099	309635	5.01e-71
M. alnifolia	F	144	71751	109444	1.54e-69
M. alnifolia	F	132	39624	202328	1.97e-69
M. alnifolia	F	136	71759	109452	6.35e-67
M. alnifolia	P	138	109637	198763	5.56e-66
M. alnifolia	P	135	111905	297719	3.33e-64
M. alnifolia	P	135	252164	297719	3.33e-64
M. alnifolia	P	121	50409	438114	8.25e-63
M. alnifolia	F	129	277320	431099	1.19e-60
M. alnifolia	P	120	174515	270092	1.19e-59
M. alnifolia	P	126	315023	407770	7.08e-59
M. alnifolia	P	114	14575	120958	1.35e-58
M. alnifolia	P	124	109660	198754	1.08e-57
M. alnifolia	F	111	292020	436426	8.65e-57
M. alnifolia	F	121	135190	391867	6.42e-56
M. alnifolia	P	101	390698	442441	9.07e-51
M. alnifolia	P	100	249138	309635	3.63e-50
M. alnifolia	F	106	135215	391892	4.62e-47
M. alnifolia	F	104	57162	118204	6.97e-46
M. alnifolia	P	104	390056	443129	6.97e-46
M. alnifolia	F	101	290054	299011	4.08e-44
M. alnifolia	P	88	96888	198795	6.09e-43
M. alnifolia	F	98	71742	109435	2.38e-42
M. alnifolia	P	98	109786	198654	2.38e-42
M. alnifolia	F	98	324630	423818	2.38e-42
M. alnifolia	F	94	286741	344357	5.85e-42
M. alnifolia	F	94	135249	391926	5.38e-40
M. alnifolia	F	94	277397	431176	5.38e-40
M. alnifolia	P	90	109794	198654	1.37e-39
M. alnifolia	P	81	87066	277732	9.98e-39
M. alnifolia	F	88	96888	109655	2.10e-38
S. aucuparia subsp. pohuashanensis	F	6452	16920	266959	0.00e+00
S. aucuparia subsp. pohuashanensis	F	692	23371	273409	0.00e+00
S. aucuparia subsp. pohuashanensis	P	428	356473	381365	3.23e-239
S. aucuparia subsp. pohuashanensis	P	421	356463	381382	5.04e-235
S. aucuparia subsp. pohuashanensis	P	266	92670	122690	2.64e-142
S. aucuparia subsp. pohuashanensis	P	249	92692	122685	3.72e-132
S. aucuparia subsp. pohuashanensis	P	238	92703	122685	5.76e-128
S. aucuparia subsp. pohuashanensis	P	218	52899	163425	2.50e-121
S. aucuparia subsp. pohuashanensis	P	225	163132	260652	7.71e-118
S. aucuparia subsp. pohuashanensis	P	213	92728	122685	1.63e-115
S. aucuparia subsp. pohuashanensis	F	203	71411	222107	1.63e-109
S. aucuparia subsp. pohuashanensis	P	175	55334	307844	2.65e-90
S. aucuparia subsp. pohuashanensis	P	164	86509	139219	8.10e-89
S. aucuparia subsp. pohuashanensis	P	164	55345	307844	3.99e-86
S. aucuparia subsp. pohuashanensis	P	156	124192	351522	5.78e-79
S. aucuparia subsp. pohuashanensis	F	146	112279	292593	5.57e-78
S. aucuparia subsp. pohuashanensis	F	142	363028	394828	1.43e-75
S. aucuparia subsp. pohuashanensis	P	153	163210	260646	5.37e-75
S. aucuparia subsp. pohuashanensis	F	139	43346	266132	3.80e-71
S. aucuparia subsp. pohuashanensis	F	139	153958	281224	7.87e-69
S. aucuparia subsp. pohuashanensis	F	126	153971	281237	2.31e-63
S. aucuparia subsp. pohuashanensis	F	121	180271	329361	6.27e-63
S. aucuparia subsp. pohuashanensis	P	132	150630	394621	1.51e-62
S. aucuparia subsp. pohuashanensis	P	131	163294	260584	5.91e-62
S. aucuparia subsp. pohuashanensis	F	119	154551	281424	1.00e-61
S. aucuparia subsp. pohuashanensis	F	120	83666	104855	9.03e-60
S. aucuparia subsp. pohuashanensis	F	114	55477	365193	1.03e-58
S. aucuparia subsp. pohuashanensis	F	122	64344	393736	1.04e-58
S. aucuparia subsp. pohuashanensis	F	113	153984	281250	4.11e-58
S. aucuparia subsp. pohuashanensis	F	100	43385	266171	2.76e-50
S. aucuparia subsp. pohuashanensis	P	104	150658	394621	5.19e-48
S. aucuparia subsp. pohuashanensis	F	97	4969	224751	5.13e-46
S. aucuparia subsp. pohuashanensis	P	103	150668	394612	2.06e-45
S. aucuparia subsp. pohuashanensis	F	98	64468	393860	1.89e-44
S. aucuparia subsp. pohuashanensis	P	99	52723	322617	4.67e-43
S. aucuparia subsp. pohuashanensis	F	98	19990	251169	1.81e-42
S. aucuparia subsp. pohuashanensis	F	98	251169	270029	1.81e-42
S. aucuparia subsp. pohuashanensis	P	94	121504	231443	4.44e-42
S. aucuparia subsp. pohuashanensis	P	94	150677	394612	4.44e-42
S. aucuparia subsp. pohuashanensis	P	92	150508	394783	6.81e-41
S. aucuparia subsp. pohuashanensis	F	87	153790	281137	4.83e-40
S. aucuparia subsp. pohuashanensis	F	82	64484	393876	1.89e-39
S. aucuparia subsp. pohuashanensis	P	86	94236	149055	1.91e-39
S. aucuparia subsp. pohuashanensis	F	81	112495	292731	7.58e-39
S. aucuparia subsp. pohuashanensis	P	80	124160	366024	3.03e-38
S. aucuparia subsp. pohuashanensis	F	78	153799	281146	4.85e-37
S. aucuparia subsp. pohuashanensis	F	88	153684	281021	1.37e-36
S. aucuparia subsp. pohuashanensis	P	81	76075	249932	1.84e-36
S. aucuparia subsp. pohuashanensis	P	77	71659	211545	1.94e-36
S. aucuparia subsp. pohuashanensis	F	86	153667	281004	2.04e-35
S. aucuparia	P	26130	145709	323584	0.00e+00
S. aucuparia	P	24793	147046	323584	0.00e+00
S. aucuparia	P	1740	270503	321817	0.00e+00
S. aucuparia	P	1437	145603	348383	0.00e+00
S. aucuparia	P	1363	145677	348383	0.00e+00
S. aucuparia	P	1291	145749	348383	0.00e+00
S. aucuparia	F	560	171305	269941	0.00e+00
S. aucuparia	F	552	171313	269949	0.00e+00
S. aucuparia	P	534	269941	323584	0.00e+00
S. aucuparia	P	526	269949	323584	0.00e+00
S. aucuparia	P	388	0	360022	7.09e-218
S. aucuparia	P	258	202986	232994	1.48e-137
S. aucuparia	P	249	203000	232989	3.50e-132
S. aucuparia	P	238	203011	232989	5.42e-128
S. aucuparia	F	210	253445	313332	1.54e-116
S. aucuparia	P	213	203036	232989	1.54e-115
S. aucuparia	P	204	175512	234147	6.31e-113
S. aucuparia	F	203	109138	257823	1.54e-109
S. aucuparia	F	173	171692	270328	2.91e-94
S. aucuparia	P	175	270328	323556	9.54e-93
S. aucuparia	F	169	109172	257857	7.44e-92
S. aucuparia	F	175	48832	300250	2.49e-90
S. aucuparia	P	164	186552	242823	7.62e-89
S. aucuparia	F	160	234927	265005	1.95e-86
S. aucuparia	F	164	48843	300261	3.75e-86
S. aucuparia	P	156	5173	201586	5.44e-79
S. aucuparia	P	139	65177	288262	3.58e-71
S. aucuparia	F	134	111754	311275	9.30e-64
S. aucuparia	F	121	27369	151055	5.90e-63
S. aucuparia	P	121	27369	344247	5.90e-63
S. aucuparia	F	120	220956	245652	8.49e-60
S. aucuparia	F	114	300393	368755	9.66e-59
S. aucuparia	F	115	111790	311311	1.61e-52
S. aucuparia	F	106	111683	311204	3.30e-47
S. aucuparia	F	101	111804	311325	2.95e-46
S. aucuparia	F	104	34135	297639	4.98e-46
S. aucuparia	F	101	184797	270640	2.92e-44
S. aucuparia	P	101	184797	323319	2.92e-44
S. aucuparia	F	92	111813	311334	4.69e-43
S. aucuparia	P	94	99911	204333	4.18e-42
S. aucuparia	P	86	176794	231608	1.80e-39
S. aucuparia	F	92	111711	311232	5.76e-39
S. aucuparia	F	80	201694	369586	2.85e-38
S. aucuparia	P	89	92562	308808	3.34e-37
S. aucuparia	F	88	111724	311245	1.29e-36
S. aucuparia	P	81	81435	253281	1.73e-36
S. aucuparia	P	77	119826	257701	1.83e-36
S. aucuparia	F	78	241209	286273	1.07e-34
S. aucuparia	F	81	92585	265477	2.08e-34
S. aucuparia	F	76	112003	311456	1.66e-33
T. glaberrima	P	438	160840	185729	7.19e-248
T. glaberrima	P	436	0	310131	4.95e-244
T. glaberrima	P	422	160856	185729	4.54e-241
T. glaberrima	P	292	935	309335	7.37e-158
T. glaberrima	P	247	980	309335	2.25e-133
T. glaberrima	P	235	992	309335	9.73e-129
T. glaberrima	P	211	1016	309335	3.88e-117
T. glaberrima	F	203	68968	220981	1.55e-109
T. glaberrima	P	209	437	309921	2.52e-108
T. glaberrima	F	202	65135	228979	3.72e-104
T. glaberrima	F	189	229759	310428	6.83e-104
T. glaberrima	P	193	399	309975	8.50e-99
T. glaberrima	P	182	385	310000	2.99e-92
T. glaberrima	F	169	69002	221015	7.51e-92
T. glaberrima	F	175	284217	378270	2.51e-90
T. glaberrima	P	164	205983	315982	7.69e-89
T. glaberrima	F	164	284228	378281	3.79e-86
T. glaberrima	F	169	65373	229187	1.60e-84
T. glaberrima	P	166	769	309632	9.72e-83
T. glaberrima	F	156	190956	239146	5.49e-79
T. glaberrima	P	150	106005	149857	2.08e-75
T. glaberrima	P	139	0	229759	8.66e-74
T. glaberrima	F	149	65103	228947	1.21e-72
T. glaberrima	P	144	791	309632	7.84e-72
T. glaberrima	P	139	25032	366293	3.61e-71
T. glaberrima	F	139	65403	229217	7.48e-69
T. glaberrima	P	142	525	309900	1.71e-68
T. glaberrima	P	121	145548	261347	5.95e-63
T. glaberrima	F	131	65093	228937	5.61e-62
T. glaberrima	P	129	568	309870	8.57e-61
T. glaberrima	P	120	13142	208810	8.57e-60
T. glaberrima	P	114	177324	378413	9.75e-59
T. glaberrima	P	121	105585	150339	3.89e-58
T. glaberrima	P	116	593	309858	4.17e-53
T. glaberrima	F	112	65225	229069	8.73e-53
T. glaberrima	P	114	757	309696	6.33e-52
T. glaberrima	P	101	106054	149857	6.55e-51
T. glaberrima	P	104	105412	150528	5.03e-46
T. glaberrima	F	104	268100	375659	5.03e-46
T. glaberrima	P	102	105882	150028	7.59e-45
T. glaberrima	P	98	902	229635	1.79e-44
T. glaberrima	P	88	228197	323952	4.39e-43
T. glaberrima	F	98	40023	131253	1.72e-42
T. glaberrima	F	94	59750	308155	4.22e-42
T. glaberrima	P	94	105908	150010	4.22e-42
T. glaberrima	F	89	65706	229508	3.87e-39
T. glaberrima	P	92	105918	150002	5.82e-39
T. glaberrima	F	91	65253	229097	2.25e-38
T. glaberrima	P	84	105622	150339	2.83e-38
T. glaberrima	F	80	176528	239114	2.88e-38
