# Supplementary material for: Complete plastome and mitogenome assembly of endangered tree Karpatiosorbus bristoliensis reveals phylogenetic architecture for Sorbus sensu lato (Rosaceae)
Source: Front Plant Sci. 2025 Jul 8;16:1619267. doi: 10.3389/fpls.2025.1619267 (PMC12279857; doi:10.3389/fpls.2025.1619267)
Supplement: Supplementary file 8 [file Table7.xlsx]

## Sheet: Sheet1
Table S7. Indentification of tandem repeat in the mitochondrial genome of the five species
Species	NO.	Size	Copy	Percent Matches	Start	End	Entropy(0-2)
K. bristoliensis	1	8	4.6	82	6260	6299	1.14
K. bristoliensis	2	19	2.3	100	6265	6307	1.21
K. bristoliensis	3	9	3.9	88	14750	14784	1.79
K. bristoliensis	4	22	2.5	85	39569	39622	1.75
K. bristoliensis	5	21	2.1	87	39586	39630	1.92
K. bristoliensis	6	18	2.5	78	63418	63457	1.84
K. bristoliensis	7	18	1.9	100	63423	63457	1.85
K. bristoliensis	8	20	1.9	89	74367	74404	1.89
K. bristoliensis	9	18	2.4	81	125483	125525	1.96
K. bristoliensis	10	17	2.2	90	135004	135040	1.85
K. bristoliensis	11	14	2.5	90	187332	187365	1.92
K. bristoliensis	12	18	2.6	82	225350	225392	1.97
K. bristoliensis	13	13	1.9	100	230261	230285	1
K. bristoliensis	14	17	2.1	100	258943	258977	1.79
K. bristoliensis	15	18	2.1	94	276264	276300	1.59
K. bristoliensis	16	24	2	88	276302	276350	1.56
K. bristoliensis	17	18	3.1	77	276325	276380	1.64
K. bristoliensis	18	24	2.2	82	276310	276362	1.57
K. bristoliensis	19	30	3.5	74	276312	276423	1.64
K. bristoliensis	20	21	2	86	281495	281536	1.66
K. bristoliensis	21	13	2	100	293069	293094	1.83
K. bristoliensis	22	18	2.3	87	294556	294596	1.97
K. bristoliensis	23	39	2	95	329007	329085	1.97
K. bristoliensis	24	13	2	100	366811	366836	1.46
A. alnifolia	1	14	2.5	90	24721	24754	1.92
A. alnifolia	2	39	2	95	41926	42004	1.97
A. alnifolia	3	13	2	100	78311	78336	1.46
A. alnifolia	4	18	2.3	87	94865	94905	1.97
A. alnifolia	5	13	2	100	96367	96392	1.83
A. alnifolia	6	13	1.9	100	128786	128810	1
A. alnifolia	7	18	2.6	82	196080	196122	1.97
A. alnifolia	8	21	2	86	217792	217833	1.66
A. alnifolia	9	18	2.1	100	222914	222950	1.64
A. alnifolia	10	18	4.1	79	222918	222991	1.66
A. alnifolia	11	24	2.5	83	222954	223014	1.57
A. alnifolia	12	18	2.1	100	223016	223052	1.64
A. alnifolia	13	24	4.1	68	222972	223064	1.68
A. alnifolia	14	17	2.1	100	240346	240380	1.79
A. alnifolia	15	24	2.4	100	257260	257317	1.65
S. aucuparia subsp. pohuashanensis	1	17	2.6	82	16170	16214	1.82
S. aucuparia subsp. pohuashanensis	2	18	2.4	81	25686	25728	1.96
S. aucuparia subsp. pohuashanensis	3	17	2.1	100	34593	34627	1.79
S. aucuparia subsp. pohuashanensis	4	17	2.3	90	63302	63338	1
S. aucuparia subsp. pohuashanensis	5	18	2.6	82	67106	67148	1.97
S. aucuparia subsp. pohuashanensis	6	29	3.2	100	84606	84699	1.91
S. aucuparia subsp. pohuashanensis	7	8	4.6	82	98106	98145	1.14
S. aucuparia subsp. pohuashanensis	8	19	2.3	100	98111	98153	1.21
S. aucuparia subsp. pohuashanensis	9	9	3.9	88	106595	106629	1.79
S. aucuparia subsp. pohuashanensis	10	15	2.3	95	121835	121869	1.52
S. aucuparia subsp. pohuashanensis	11	24	2.2	96	123185	123237	1.8
S. aucuparia subsp. pohuashanensis	12	30	3.5	74	154869	154980	1.64
S. aucuparia subsp. pohuashanensis	13	42	2.6	68	154900	155010	1.65
S. aucuparia subsp. pohuashanensis	14	18	3.1	77	154912	154967	1.64
S. aucuparia subsp. pohuashanensis	15	24	2.5	83	154930	154990	1.57
S. aucuparia subsp. pohuashanensis	16	18	2.1	94	154992	155028	1.59
S. aucuparia subsp. pohuashanensis	17	20	1.9	89	216734	216771	1.89
S. aucuparia subsp. pohuashanensis	18	18	1.9	100	227690	227724	1.85
S. aucuparia subsp. pohuashanensis	19	22	2.5	85	251537	251590	1.75
S. aucuparia subsp. pohuashanensis	20	13	2	100	301543	301568	1.46
S. aucuparia subsp. pohuashanensis	21	39	2	92	337888	337966	1.97
S. aucuparia subsp. pohuashanensis	22	14	2.5	90	355134	355167	1.92
S. aucuparia	1	14	2.5	90	1685	1718	1.92
S. aucuparia	2	39	2	92	18886	18964	1.97
S. aucuparia	3	13	2	100	55284	55309	1.46
S. aucuparia	4	22	2.5	85	79859	79912	1.75
S. aucuparia	5	21	2.1	87	79876	79920	1.92
S. aucuparia	6	18	2.5	78	103720	103759	1.84
S. aucuparia	7	18	1.9	100	103725	103759	1.85
S. aucuparia	8	20	1.9	89	114678	114715	1.89
S. aucuparia	9	18	2.1	94	170907	170943	1.59
S. aucuparia	10	24	2	88	170945	170993	1.56
S. aucuparia	11	18	3.1	77	170968	171023	1.64
S. aucuparia	12	24	2.2	82	170953	171005	1.57
S. aucuparia	13	30	3.5	74	170955	171066	1.64
S. aucuparia	14	24	2.2	96	202698	202750	1.8
S. aucuparia	15	8	4.6	82	227787	227826	1.14
S. aucuparia	16	19	2.3	100	227779	227821	1.21
S. aucuparia	17	13	2	100	235514	235539	1.83
S. aucuparia	18	18	2.3	87	237001	237041	1.97
S. aucuparia	19	18	2.6	82	262290	262332	1.97
S. aucuparia	20	17	2.1	100	279509	279543	1.79
S. aucuparia	21	17	2.3	90	308216	308252	1
S. aucuparia	22	30	3.5	74	324358	324469	1.64
Torminalis glaberrima	1	8	4.6	82	6392	6431	1.14
Torminalis glaberrima	2	17	2.1	100	357548	357582	1.79
Torminalis glaberrima	3	19	2.3	100	6397	6439	1.21
Torminalis glaberrima	4	9	3.9	88	14882	14916	1.79
Torminalis glaberrima	5	22	2.5	85	39701	39754	1.75
Torminalis glaberrima	6	21	2.1	87	39718	39762	1.92
Torminalis glaberrima	7	18	2.5	78	63550	63589	1.84
Torminalis glaberrima	8	18	1.9	100	63555	63589	1.85
Torminalis glaberrima	9	20	1.9	89	74499	74536	1.89
Torminalis glaberrima	10	18	2.4	81	125615	125657	1.96
Torminalis glaberrima	11	17	2.2	90	135136	135172	1.85
Torminalis glaberrima	12	14	2.5	90	187464	187497	1.92
Torminalis glaberrima	13	18	2.6	82	225482	225524	1.97
Torminalis glaberrima	14	39	2	95	252864	252942	1.97
Torminalis glaberrima	15	13	2	100	290668	290693	1.46
Torminalis glaberrima	16	18	2.3	87	321929	321969	1.97
Torminalis glaberrima	17	13	2	100	323431	323456	1.83
Torminalis glaberrima	18	21	2	86	334989	335030	1.66
Torminalis glaberrima	19	30	3.5	74	340102	340213	1.64
Torminalis glaberrima	20	42	2.6	68	340133	340243	1.65
Torminalis glaberrima	21	18	3.1	77	340145	340200	1.64
Torminalis glaberrima	22	24	2.5	83	340163	340223	1.57
Torminalis glaberrima	23	18	2.1	94	340225	340261	1.59
Torminalis glaberrima	24	13	1.9	100	386240	386264	1
