# Supplementary material for: Complete plastome and mitogenome assembly of endangered tree Karpatiosorbus bristoliensis reveals phylogenetic architecture for Sorbus sensu lato (Rosaceae)
Source: Front Plant Sci. 2025 Jul 8;16:1619267. doi: 10.3389/fpls.2025.1619267 (PMC12279857; doi:10.3389/fpls.2025.1619267)
Supplement: Supplementary file 9 [file Table8.xlsx]

## Sheet: Sheet1
Table S8. DNA transfer between organelle genomes
Number	chromosome	% (identity)	Length	Plastome start	Plastome end	Plastome genes	Mitogenome start	Mitogenome end	Mitogenome genes
1	Karpatiosorbus bristoliensis	95	1874	42931	44801	partial psaA	295824	297697	none
2	Karpatiosorbus bristoliensis	74	890	96817	97680	partial rrn16S	67821	68679	partial rrn18
4	Karpatiosorbus bristoliensis	83	324	68221	68537	partial psbE	225833	226154	none
5	Karpatiosorbus bristoliensis	90	140	37723	37859	partial psbC	329878	330016	none
6	Karpatiosorbus bristoliensis	93	110	70038	70147	trnW-CCA	50631	50738	trnW-CCA
7	Karpatiosorbus bristoliensis	96	85	183	266	trnH-GUG	336772	336856	trnH-GUG
8	Karpatiosorbus bristoliensis	96	84	32953	33036	trnD-GUC	202753	202836	trnD-GUC
9	Karpatiosorbus bristoliensis	95	86	89585	89669	trnN-GUU	97153	97237	trnN-GUU
11	Karpatiosorbus bristoliensis	94	79	55803	55881	trnM-CAU	135691	135769	trnM-CAU
12	Karpatiosorbus bristoliensis	98	64	562	625	partial psbA	165775	165838	none
13	Karpatiosorbus bristoliensis	89	79	112360	112434	trnI-CAU	218815	218893	none
14	Karpatiosorbus bristoliensis	100	31	11496	11526	partial atpA	330746	330776	none
1	Alniaria alnifolia	95	1874	43086	44956	partial psaA	91764	93637	none
2	Alniaria alnifolia	74	878	105128	105979	partial rrn16	352581	353427	partial 18rrn
4	Alniaria alnifolia	84	324	68288	68603	partial psbE	196563	196884	none
5	Alniaria alnifolia	90	140	37853	37989	partial psbC	42797	42935	none
6	Alniaria alnifolia	93	110	70097	70206	none	335370	335477	none
7	Alniaria alnifolia	96	85	21	104	trnH-GUG	49691	49775	trnH-GUG
8	Alniaria alnifolia	96	84	33105	33188	trnD-GUC	168588	168671	trnD-GUC
9	Alniaria alnifolia	95	86	113133	113217	trnN-GUU	381928	382012	trnN-GUU
10	Alniaria alnifolia	94	79	55868	55946	trnM-CAU	428388	428466	trnM-CAU
11	Alniaria alnifolia	98	64	382	445	partial psbA	3147	3210	none
12	Alniaria alnifolia	89	79	90403	90477	trnI-CAU	189545	189623	none
13	Alniaria alnifolia	100	31	11559	11589	partial atpA	43665	43695	none
1	Sorbus aucuparia subsp. pohuashanensis	75	878	104827	105678	partial rrn16	222468	223314	partial 18rrn
2	Sorbus aucuparia subsp. pohuashanensis	83	324	68028	68342	partial psbE	66344	66665	none
3	Sorbus aucuparia subsp. pohuashanensis	86	256	105717	105980	partial rrn16	223639	223901	partial 18rrn
4	Sorbus aucuparia subsp. pohuashanensis	80	363	110885	111240	partial rrn23	26496	26855	partial 26rrn
5	Sorbus aucuparia subsp. pohuashanensis	77	442	110160	110585	partial rrn23	25791	26213	26rrn
6	Sorbus aucuparia subsp. pohuashanensis	90	140	37456	37592	partial psbC	336957	337095	none
7	Sorbus aucuparia subsp. pohuashanensis	93	110	69833	69942	trnW-CCA	240418	240525	trnW-CCA
8	Sorbus aucuparia subsp. pohuashanensis	96	85	29	112	trnH-GUG	330117	330201	trnH-GUG
9	Sorbus aucuparia subsp. pohuashanensis	96	84	32764	32847	trnD-GUC	136121	136204	trnD-GUC
10	Sorbus aucuparia subsp. pohuashanensis	95	86	112838	112922	trnN-GUU	193887	193971	trnN-GUU
11	Sorbus aucuparia subsp. pohuashanensis	94	79	55573	55651	trnM-CAU	15441	15519	trnM-CAU
12	Sorbus aucuparia subsp. pohuashanensis	98	64	392	455	partial psbA	376674	376737	none
13	Sorbus aucuparia subsp. pohuashanensis	89	79	90070	90144	trnI-CAU	73571	73649	none
14	Sorbus aucuparia subsp. pohuashanensis	100	31	11195	11225	partial atpA	336197	336227	none
1	Sorbus aucuparia	95	1874	42767	44637	trnK-UUU	238269	240142	none
2	Sorbus aucuparia	74	878	105017	105868	none	108135	108981	partial rrn18
4	Sorbus aucuparia	83	324	68195	68509	partial psbE	262773	263094	none
5	Sorbus aucuparia	90	140	37565	37701	partialpsbC	19757	19895	none
6	Sorbus aucuparia	93	110	70001	70110	trnW-CCA	90924	91031	trnW-CCA
7	Sorbus aucuparia	96	85	157	240	trnH-GUG	26651	26735	trnH-GUG
8	Sorbus aucuparia	96	84	32857	32940	trnD-GUC	189732	189815	trnD-GUC
9	Sorbus aucuparia	95	86	113028	113112	trnN-GUU	137477	137561	trnN-GTT
10	Sorbus aucuparia	98	64	523	586	partial psbA	380236	380299	none
11	Sorbus aucuparia	89	79	90260	90334	trnM-CAU	255789	255867	none
12	Sorbus aucuparia	100	31	11291	11321	partial atpA	20625	20655	none
1	Torminalis glaberrima	95	1874	42546	44416	partial psaA	318828	320701	none
2	Torminalis glaberrima	74	878	104951	105802	partial rrn16	67965	68811	none
3	Torminalis glaberrima	83	325	67982	68299	partial psbE	225965	226286	none
4	Torminalis glaberrima	90	140	37339	37475	partial psbC	253735	253873	none
5	Torminalis glaberrima	93	110	69800	69909	trnW-CCA	50763	50870	trnW-CCA
6	Torminalis glaberrima	96	84	32620	32703	trnD-GUC	202885	202968	trnD-GUC
7	Torminalis glaberrima	98	80	3	82	trnH-GUG	260634	260713	trnH-GUG
8	Torminalis glaberrima	95	86	112962	113046	trnN-GUU	97285	97369	trnN-GUU
9	Torminalis glaberrima	94	79	55513	55591	trnM-CAU	135823	135901	trnM-CAU
10	Torminalis glaberrima	98	64	377	440	partial psbA	165907	165970	none
11	Torminalis glaberrima	89	79	90197	90271	trnI-CAU	218947	219025	none
12	Torminalis glaberrima	100	31	11168	11198	partial atpA	254603	254633	none
