# Supplementary material for: Complete plastome and mitogenome assembly of endangered tree Karpatiosorbus bristoliensis reveals phylogenetic architecture for Sorbus sensu lato (Rosaceae)
Source: Front Plant Sci. 2025 Jul 8;16:1619267. doi: 10.3389/fpls.2025.1619267 (PMC12279857; doi:10.3389/fpls.2025.1619267)
Supplement: Supplementary file 10 [file Table9.xlsx]

## Sheet: Sheet1
Table S9 Identification of RNA editor in Sorbus s.l. species
Species	Gene	Nt Pos	AA Pos	Align Col	Effect	Score
Micromeles alnifolia	ccmB	28	10	10	CAT (H) => TAT (Y)	0.89
Micromeles alnifolia	ccmB	43	15	17	CCC (P) => TCC (S)	0.67
Micromeles alnifolia	ccmB	71	24	26	CCA (P) => CTA (L)	1
Micromeles alnifolia	ccmB	80	27	29	TCG (S) => TTG (L)	1
Micromeles alnifolia	ccmB	128	43	45	TCA (S) => TTA (L)	1
Micromeles alnifolia	ccmB	137	46	48	TCC (S) => TTC (F)	1
Micromeles alnifolia	ccmB	149	50	52	TCG (S) => TTG (L)	1
Micromeles alnifolia	ccmB	154	52	54	CGG (R) => TGG (W)	1
Micromeles alnifolia	ccmB	160	54	56	CCT (P) => TCT (S)	0.67
Micromeles alnifolia	ccmB	164	55	57	CCG (P) => CTG (L)	0.89
Micromeles alnifolia	ccmB	172	58	60	CCT (P) => TCT (S)	0.89
Micromeles alnifolia	ccmB	179	60	62	CCT (P) => CTT (L)	1
Micromeles alnifolia	ccmB	181	61	63	CCC (P) => TCC (S)	0.78
Micromeles alnifolia	ccmB	194	65	69	TCT (S) => TTT (F)	0.89
Micromeles alnifolia	ccmB	286	96	102	CGG (R) => TGG (W)	1
Micromeles alnifolia	ccmB	338	113	119	CCG (P) => CTG (L)	1
Micromeles alnifolia	ccmB	367	123	129	CGG (R) => TGG (W)	0.78
Micromeles alnifolia	ccmB	392	131	137	CCG (P) => CTG (L)	0.89
Micromeles alnifolia	ccmB	424	142	148	CGT (R) => TGT (C)	0.89
Micromeles alnifolia	ccmB	428	143	149	TCG (S) => TTG (L)	1
Micromeles alnifolia	ccmB	467	156	163	TCG (S) => TTG (L)	0.89
Micromeles alnifolia	ccmB	476	159	166	CCA (P) => CTA (L)	0.89
Micromeles alnifolia	ccmB	494	165	172	TCA (S) => TTA (L)	1
Micromeles alnifolia	ccmB	503	168	175	CCA (P) => CTA (L)	1
Micromeles alnifolia	ccmB	512	171	178	TCT (S) => TTT (F)	1
Micromeles alnifolia	ccmB	514	172	179	CGT (R) => TGT (C)	1
Micromeles alnifolia	ccmB	551	184	191	TCA (S) => TTA (L)	1
Micromeles alnifolia	ccmB	554	185	192	TCG (S) => TTG (L)	0.89
Micromeles alnifolia	ccmB	566	189	196	TCC (S) => TTC (F)	0.78
Micromeles alnifolia	ccmB	569	190	197	TCT (S) => TTT (F)	0.78
Micromeles alnifolia	ccmB	572	191	198	CCG (P) => CTG (L)	1
Micromeles alnifolia	cox1	155	52	82	TCT (S) => TTT (F)	1
Micromeles alnifolia	cox1	167	56	86	TCT (S) => TTT (F)	1
Micromeles alnifolia	cox1	365	122	152	TCT (S) => TTT (F)	1
Micromeles alnifolia	cox1	428	143	173	TCC (S) => TTC (F)	1
Micromeles alnifolia	cox1	464	155	185	TCA (S) => TTA (L)	1
Micromeles alnifolia	cox1	581	194	224	TCT (S) => TTT (F)	1
Micromeles alnifolia	cox1	628	210	240	CGG (R) => TGG (W)	1
Micromeles alnifolia	cox1	659	220	250	CCC (P) => CTC (L)	1
Micromeles alnifolia	cox1	674	225	255	TCC (S) => TTC (F)	1
Micromeles alnifolia	cox1	758	253	283	ACA (T) => ATA (I)	1
Micromeles alnifolia	cox1	1099	367	397	CAC (H) => TAC (Y)	1
Micromeles alnifolia	cox1	1315	439	469	CGT (R) => TGT (C)	0.67
Micromeles alnifolia	cox1	1318	440	470	CGT (R) => TGT (C)	0.78
Micromeles alnifolia	cox1	1346	449	479	TCA (S) => TTA (L)	1
Micromeles alnifolia	cox2	161	54	56	TCA (S) => TTA (L)	0.95
Micromeles alnifolia	cox2	163	55	57	CGG (R) => TGG (W)	1
Micromeles alnifolia	cox2	253	85	87	CGG (R) => TGG (W)	1
Micromeles alnifolia	cox2	379	127	129	CGG (R) => TGG (W)	1
Micromeles alnifolia	cox2	443	148	150	ACG (T) => ATG (M)	1
Micromeles alnifolia	cox2	476	159	161	TCA (S) => TTA (L)	1
Micromeles alnifolia	cox2	544	182	184	CCT (P) => TCT (S)	1
Micromeles alnifolia	cox2	557	186	188	CCT (P) => CTT (L)	1
Micromeles alnifolia	cox2	581	194	196	TCA (S) => TTA (L)	1
Micromeles alnifolia	cox2	632	211	213	TCG (S) => TTG (L)	0.84
Micromeles alnifolia	cox2	698	233	235	ACG (T) => ATG (M)	1
Micromeles alnifolia	cox2	721	241	243	CCT (P) => TCT (S)	0.79
Micromeles alnifolia	cox2	742	248	250	CGG (R) => TGG (W)	1
Micromeles alnifolia	nad7	38	13	13	TCG (S) => TTG (L)	0.75
Micromeles alnifolia	nad7	44	15	15	TCC (S) => TTC (F)	1
Micromeles alnifolia	nad7	77	26	26	TCA (S) => TTA (L)	1
Micromeles alnifolia	nad7	83	28	28	TCA (S) => TTA (L)	1
Micromeles alnifolia	nad7	137	46	46	TCA (S) => TTA (L)	1
Micromeles alnifolia	nad7	187	63	82	CAT (H) => TAT (Y)	1
Micromeles alnifolia	nad7	194	65	84	TCA (S) => TTA (L)	1
Micromeles alnifolia	nad7	259	87	106	CGT (R) => TGT (C)	1
Micromeles alnifolia	nad7	278	93	112	TCA (S) => TTA (L)	0.88
Micromeles alnifolia	nad7	287	96	115	TCA (S) => TTA (L)	1
Micromeles alnifolia	nad7	326	109	128	TCA (S) => TTA (L)	1
Micromeles alnifolia	nad7	476	159	178	TCC (S) => TTC (F)	1
Micromeles alnifolia	nad7	521	174	193	TCA (S) => TTA (L)	0.88
Micromeles alnifolia	nad7	622	208	227	CCA (P) => TCA (S)	0.88
Micromeles alnifolia	nad7	641	214	233	TCG (S) => TTG (L)	1
Micromeles alnifolia	nad7	667	223	242	CAT (H) => TAT (Y)	1
Micromeles alnifolia	nad7	677	226	245	TCG (S) => TTG (L)	0.88
Micromeles alnifolia	nad7	682	228	247	CCT (P) => TTT (F)	1
Micromeles alnifolia	nad7	683	228	247	CCT (P) => TTT (F)	1
Micromeles alnifolia	nad7	712	238	257	CGC (R) => TGC (C)	1
Micromeles alnifolia	nad7	956	319	339	TCA (S) => TTA (L)	0.88
Micromeles alnifolia	nad7	974	325	345	CCT (P) => CTT (L)	1
Micromeles alnifolia	nad7	1087	363	383	CGT (R) => TGT (C)	1
Micromeles alnifolia	nad7	1109	370	390	TCT (S) => TTT (F)	1
Micromeles alnifolia	nad7	1133	378	398	TCT (S) => TTT (F)	1
Micromeles alnifolia	nad7	1154	385	405	CCA (P) => CTA (L)	1
Micromeles alnifolia	nad7	1196	399	419	TCT (S) => TTT (F)	1
Micromeles alnifolia	rps4	41	14	100	CCA (P) => CTA (L)	1
Micromeles alnifolia	rps4	50	17	103	CCA (P) => CTA (L)	0.83
Micromeles alnifolia	rps4	62	21	107	TCG (S) => TTG (L)	0.67
Micromeles alnifolia	rps4	74	25	111	CCG (P) => CTG (L)	0.83
Micromeles alnifolia	rps4	119	40	126	CCG (P) => CTG (L)	1
Micromeles alnifolia	rps4	248	83	169	TCT (S) => TTT (F)	0.5
Micromeles alnifolia	rps4	266	89	175	TCA (S) => TTA (L)	1
Micromeles alnifolia	rps4	698	233	349	TCG (S) => TTG (L)	0.83
Micromeles alnifolia	rps4	709	237	353	CAT (H) => TAT (Y)	0.83
Micromeles alnifolia	rps4	734	245	361	TCT (S) => TTT (F)	1
Micromeles alnifolia	rps4	794	265	381	CCT (P) => CTT (L)	0.83
Micromeles alnifolia	rps4	799	267	383	CGG (R) => TGG (W)	0.83
Micromeles alnifolia	sdh4	155	52	52	CCA (P) => CTA (L)	0.88
Micromeles alnifolia	sdh4	203	68	68	CCA (P) => CTA (L)	0.75
Micromeles alnifolia	sdh4	259	87	87	CAT (H) => TAT (Y)	0.88
Micromeles alnifolia	sdh4	298	100	100	CAT (H) => TAT (Y)	0.62
Micromeles alnifolia	sdh4	353	118	118	TCT (S) => TTT (F)	0.5
Micromeles alnifolia	sdh4	356	119	119	TCT (S) => TTT (F)	0.62
Micromeles alnifolia	atp1	1064	355	357	TCG (S) => TTG (L)	1
Micromeles alnifolia	atp1	1178	393	395	TCA (S) => TTA (L)	0.9
Micromeles alnifolia	atp1	1216	406	408	CTT (L) => TTT (F)	1
Micromeles alnifolia	atp1	1292	431	433	CCG (P) => CTG (L)	0.8
Micromeles alnifolia	atp1	1415	472	474	CCA (P) => CTA (L)	1
Micromeles alnifolia	atp1	1490	497	499	CCA (P) => CTA (L)	0.9
Micromeles alnifolia	atp4	56	19	23	CCA (P) => CTA (L)	0.86
Micromeles alnifolia	atp4	59	20	24	TCT (S) => TTT (F)	0.57
Micromeles alnifolia	atp4	89	30	34	TCA (S) => TTA (L)	1
Micromeles alnifolia	atp4	215	72	76	TCG (S) => TTG (L)	1
Micromeles alnifolia	atp4	226	76	80	CCC (P) => TTC (F)	0.57
Micromeles alnifolia	atp4	227	76	80	CCC (P) => TTC (F)	0.57
Micromeles alnifolia	atp4	248	83	87	CCT (P) => CTT (L)	1
Micromeles alnifolia	atp4	395	132	140	CCA (P) => CTA (L)	1
Micromeles alnifolia	atp4	407	136	144	CCA (P) => CTA (L)	0.71
Micromeles alnifolia	atp4	490	164	172	CCT (P) => TCT (S)	0.57
Micromeles alnifolia	atp6	37	13	30	CCT (P) => TCT (S)	0.75
Micromeles alnifolia	atp6	116	39	56	TCA (S) => TTA (L)	1
Micromeles alnifolia	atp6	140	47	64	TCG (S) => TTG (L)	0.83
Micromeles alnifolia	atp6	229	77	94	CGC (R) => TGC (C)	0.75
Micromeles alnifolia	atp6	236	79	96	TCG (S) => TTG (L)	0.67
Micromeles alnifolia	atp6	262	88	105	CGT (R) => TGT (C)	1
Micromeles alnifolia	atp6	269	90	107	CCC (P) => CTC (L)	1
Micromeles alnifolia	atp6	401	134	151	TCA (S) => TTA (L)	1
Micromeles alnifolia	atp6	460	154	171	CCT (P) => TCT (S)	1
Micromeles alnifolia	atp6	463	155	172	CAT (H) => TAT (Y)	1
Micromeles alnifolia	atp6	485	162	179	TCA (S) => TTA (L)	1
Micromeles alnifolia	atp6	527	176	193	TCA (S) => TTA (L)	1
Micromeles alnifolia	atp6	599	200	217	CCT (P) => CTT (L)	0.92
Micromeles alnifolia	atp6	635	212	229	CCG (P) => CTG (L)	1
Micromeles alnifolia	atp6	656	219	236	TCA (S) => TTA (L)	1
Micromeles alnifolia	atp6	664	222	239	CAT (H) => TAT (Y)	1
Micromeles alnifolia	atp6	671	224	241	TCT (S) => TTT (F)	1
Micromeles alnifolia	atp6	680	227	244	TCA (S) => TTA (L)	1
Micromeles alnifolia	atp6	707	236	253	ACA (T) => ATA (I)	0.92
Micromeles alnifolia	atp8	47	16	16	TCA (S) => TTA (L)	1
Micromeles alnifolia	atp8	58	20	20	CTC (L) => TTC (F)	1
Micromeles alnifolia	atp8	452	151	151	CCA (P) => CTA (L)	0.75
Micromeles alnifolia	atp9	53	18	18	TCA (S) => TTA (L)	1
Micromeles alnifolia	atp9	83	28	28	TCA (S) => TTA (L)	1
Micromeles alnifolia	atp9	167	56	56	TCA (S) => TTA (L)	1
Micromeles alnifolia	atp9	215	72	72	TCG (S) => TTG (L)	1
Micromeles alnifolia	atp9	224	75	75	CCA (P) => CTA (L)	1
Micromeles alnifolia	atp9	245	82	82	TCA (S) => TTA (L)	1
Micromeles alnifolia	atp9	248	83	83	TCC (S) => TTC (F)	1
Micromeles alnifolia	ccmC	76	26	32	CGG (R) => TGG (W)	0.78
Micromeles alnifolia	ccmC	103	35	41	CAT (H) => TAT (Y)	1
Micromeles alnifolia	ccmC	115	39	45	CGG (R) => TGG (W)	0.78
Micromeles alnifolia	ccmC	133	45	51	CTT (L) => TTT (F)	0.67
Micromeles alnifolia	ccmC	161	54	60	CCG (P) => CTG (L)	0.78
Micromeles alnifolia	ccmC	179	60	66	GCG (A) => GTG (V)	0.78
Micromeles alnifolia	ccmC	184	62	68	CGG (R) => TGG (W)	1
Micromeles alnifolia	ccmC	281	94	100	ACA (T) => ATA (I)	0.56
Micromeles alnifolia	ccmC	331	111	117	CGG (R) => TGG (W)	1
Micromeles alnifolia	ccmC	395	132	138	TCG (S) => TTG (L)	1
Micromeles alnifolia	ccmC	400	134	140	CTT (L) => TTT (F)	0.89
Micromeles alnifolia	ccmC	421	141	147	CGT (R) => TGT (C)	0.78
Micromeles alnifolia	ccmC	436	146	152	CCT (P) => TCT (S)	0.89
Micromeles alnifolia	ccmC	446	149	155	CCG (P) => CTG (L)	0.78
Micromeles alnifolia	ccmC	458	153	159	TCA (S) => TTA (L)	0.78
Micromeles alnifolia	ccmC	463	155	161	CGT (R) => TGT (C)	1
Micromeles alnifolia	ccmC	467	156	162	GCT (A) => GTT (V)	0.78
Micromeles alnifolia	ccmC	473	158	164	CCG (P) => CTG (L)	1
Micromeles alnifolia	ccmC	497	166	172	TCT (S) => TTT (F)	1
Micromeles alnifolia	ccmC	521	174	180	TCG (S) => TTG (L)	1
Micromeles alnifolia	ccmC	548	183	189	TCT (S) => TTT (F)	1
Micromeles alnifolia	ccmC	568	190	196	CCT (P) => TCT (S)	1
Micromeles alnifolia	ccmC	575	192	198	CCC (P) => CTC (L)	1
Micromeles alnifolia	ccmC	605	202	208	TCC (S) => TTC (F)	1
Micromeles alnifolia	ccmC	608	203	209	CCC (P) => CTC (L)	0.89
Micromeles alnifolia	ccmC	614	205	211	TCA (S) => TTA (L)	0.78
Micromeles alnifolia	ccmC	619	207	213	CGT (R) => TGT (C)	0.78
Micromeles alnifolia	ccmC	650	217	223	CCT (P) => CTT (L)	0.78
Micromeles alnifolia	ccmC	656	219	225	CCA (P) => CTA (L)	0.89
Micromeles alnifolia	ccmC	665	222	228	CCC (P) => CTC (L)	0.78
Micromeles alnifolia	ccmC	673	225	231	CCT (P) => TCT (S)	0.78
Micromeles alnifolia	cob	118	40	41	CCG (P) => TCG (S)	0.92
Micromeles alnifolia	cob	178	60	61	CAC (H) => TAC (Y)	1
Micromeles alnifolia	cob	286	96	97	CTC (L) => TTC (F)	1
Micromeles alnifolia	cob	298	100	101	CAC (H) => TAC (Y)	1
Micromeles alnifolia	cob	325	109	110	CAT (H) => TAT (Y)	1
Micromeles alnifolia	cob	358	120	121	CGG (R) => TGG (W)	1
Micromeles alnifolia	cob	407	136	137	ACA (T) => ATA (I)	1
Micromeles alnifolia	cob	568	190	191	CAT (H) => TAT (Y)	0.92
Micromeles alnifolia	cob	737	246	247	TCT (S) => TTT (F)	0.92
Micromeles alnifolia	cob	808	270	271	CCC (P) => TCC (S)	1
Micromeles alnifolia	cob	853	285	286	CAT (H) => TAT (Y)	1
Micromeles alnifolia	cob	908	303	304	CCT (P) => CTT (L)	1
Micromeles alnifolia	cob	982	328	329	CAC (H) => TAC (Y)	0.85
Micromeles alnifolia	cob	1084	362	363	CCT (P) => TCT (S)	1
Micromeles alnifolia	cob	1124	375	376	CCG (P) => CTG (L)	1
Micromeles alnifolia	cox3	112	38	39	CCA (P) => TCA (S)	1
Micromeles alnifolia	cox3	263	88	89	CCG (P) => CTG (L)	1
Micromeles alnifolia	cox3	289	97	98	CTT (L) => TTT (F)	0.92
Micromeles alnifolia	cox3	304	102	103	CGG (R) => TGG (W)	1
Micromeles alnifolia	cox3	311	104	105	TCT (S) => TTT (F)	0.92
Micromeles alnifolia	cox3	314	105	106	TCT (S) => TTT (F)	0.92
Micromeles alnifolia	cox3	388	130	131	CGG (R) => TGG (W)	1
Micromeles alnifolia	cox3	413	138	139	CCT (P) => CTT (L)	0.83
Micromeles alnifolia	cox3	512	171	172	TCA (S) => TTA (L)	0.75
Micromeles alnifolia	cox3	754	252	253	CGG (R) => TGG (W)	0.92
Micromeles alnifolia	cox3	764	255	256	CCA (P) => CTA (L)	0.92
Micromeles alnifolia	matR	85	29	49	CGC (R) => TGC (C)	0.75
Micromeles alnifolia	matR	193	65	85	CCA (P) => TCA (S)	0.75
Micromeles alnifolia	matR	235	79	99	CCC (P) => TTC (F)	0.62
Micromeles alnifolia	matR	236	79	99	CCC (P) => TTC (F)	0.62
Micromeles alnifolia	matR	326	109	129	CCA (P) => CTA (L)	1
Micromeles alnifolia	matR	515	172	193	GCA (A) => GTA (V)	0.88
Micromeles alnifolia	matR	641	214	235	CCT (P) => CTT (L)	1
Micromeles alnifolia	matR	797	266	288	CCG (P) => CTG (L)	0.75
Micromeles alnifolia	matR	863	288	310	CCG (P) => CTG (L)	0.62
Micromeles alnifolia	matR	938	313	337	GCG (A) => GTG (V)	1
Micromeles alnifolia	matR	1064	355	379	CCC (P) => CTC (L)	1
Micromeles alnifolia	matR	1409	470	495	GCG (A) => GTG (V)	0.62
Micromeles alnifolia	matR	1679	560	585	TCC (S) => TTC (F)	1
Micromeles alnifolia	matR	1700	567	592	CCT (P) => CTT (L)	1
Micromeles alnifolia	matR	1720	574	599	CGC (R) => TGC (C)	1
Micromeles alnifolia	matR	1756	586	611	CAC (H) => TAC (Y)	1
Micromeles alnifolia	matR	1826	609	634	CCA (P) => CTA (L)	0.88
Micromeles alnifolia	matR	1844	615	640	TCA (S) => TTA (L)	0.88
Micromeles alnifolia	mttB	31	11	30	CGT (R) => TGT (C)	0.88
Micromeles alnifolia	mttB	43	15	34	CCG (P) => TCG (S)	1
Micromeles alnifolia	mttB	59	20	39	TCT (S) => TTT (F)	0.88
Micromeles alnifolia	mttB	62	21	40	CCA (P) => CTA (L)	1
Micromeles alnifolia	mttB	119	40	62	TCA (S) => TTA (L)	0.75
Micromeles alnifolia	mttB	131	44	66	TCC (S) => TTC (F)	0.62
Micromeles alnifolia	mttB	133	45	67	CCG (P) => TCG (S)	0.88
Micromeles alnifolia	mttB	155	52	74	TCA (S) => TTA (L)	0.5
Micromeles alnifolia	mttB	193	65	87	CAT (H) => TAT (Y)	1
Micromeles alnifolia	mttB	259	87	109	CTC (L) => TTC (F)	0.88
Micromeles alnifolia	mttB	275	92	114	TCT (S) => TTT (F)	0.75
Micromeles alnifolia	mttB	277	93	115	CGC (R) => TGC (C)	0.88
Micromeles alnifolia	mttB	284	95	117	TCC (S) => TTC (F)	0.5
Micromeles alnifolia	mttB	307	103	125	CCC (P) => TCC (S)	0.5
Micromeles alnifolia	mttB	310	104	126	CGG (R) => TGG (W)	0.62
Micromeles alnifolia	mttB	338	113	135	CCA (P) => CTA (L)	0.75
Micromeles alnifolia	mttB	368	123	145	TCG (S) => TTG (L)	0.5
Micromeles alnifolia	mttB	403	135	157	CAT (H) => TAT (Y)	0.88
Micromeles alnifolia	mttB	428	143	165	TCG (S) => TTG (L)	0.88
Micromeles alnifolia	mttB	436	146	168	CCA (P) => TCA (S)	1
Micromeles alnifolia	mttB	472	158	180	CGT (R) => TGT (C)	0.88
Micromeles alnifolia	mttB	479	160	182	CCA (P) => CTA (L)	0.62
Micromeles alnifolia	mttB	541	181	203	CCG (P) => TCG (S)	1
Micromeles alnifolia	mttB	590	197	219	ACC (T) => ATC (I)	0.75
Micromeles alnifolia	mttB	598	200	222	CGT (R) => TGT (C)	0.62
Micromeles alnifolia	mttB	614	205	227	TCG (S) => TTG (L)	0.5
Micromeles alnifolia	nad2	26	9	10	TCC (S) => TTC (F)	0.89
Micromeles alnifolia	nad2	262	88	89	CTT (L) => TTT (F)	0.56
Micromeles alnifolia	nad2	308	103	104	TCT (S) => TTT (F)	0.67
Micromeles alnifolia	nad2	311	104	105	TCC (S) => TTC (F)	1
Micromeles alnifolia	nad2	356	119	120	CCA (P) => CTA (L)	1
Micromeles alnifolia	nad2	361	121	122	CCT (P) => TCT (S)	1
Micromeles alnifolia	nad2	367	123	124	CGC (R) => TGC (C)	1
Micromeles alnifolia	nad2	394	132	133	CAT (H) => TAT (Y)	1
Micromeles alnifolia	nad2	401	134	135	TCA (S) => TTA (L)	1
Micromeles alnifolia	nad2	428	143	144	CCT (P) => CTT (L)	1
Micromeles alnifolia	nad2	497	166	167	TCG (S) => TTG (L)	1
Micromeles alnifolia	nad2	523	175	176	CCC (P) => TCC (S)	1
Micromeles alnifolia	nad2	662	221	225	TCT (S) => TTT (F)	1
Micromeles alnifolia	nad2	788	263	267	TCT (S) => TTT (F)	0.67
Micromeles alnifolia	nad2	800	267	271	TCA (S) => TTA (L)	1
Micromeles alnifolia	nad2	809	270	274	TCT (S) => TTT (F)	1
Micromeles alnifolia	nad2	920	307	311	CCT (P) => CTT (L)	1
Micromeles alnifolia	nad2	928	310	314	CAT (H) => TAT (Y)	1
Micromeles alnifolia	nad2	958	320	324	CGT (R) => TGT (C)	0.78
Micromeles alnifolia	nad2	962	321	325	ACA (T) => ATA (I)	1
Micromeles alnifolia	nad2	1127	376	380	TCG (S) => TTG (L)	1
Micromeles alnifolia	nad2	1247	416	420	CCA (P) => CTA (L)	0.67
Micromeles alnifolia	nad2	1276	426	430	CGT (R) => TGT (C)	1
Micromeles alnifolia	nad2	1298	433	437	GCG (A) => GTG (V)	1
Micromeles alnifolia	nad2	1400	467	471	TCA (S) => TTA (L)	0.67
Micromeles alnifolia	nad2	1403	468	472	TCC (S) => TTC (F)	1
Micromeles alnifolia	nad2	1409	470	474	TCA (S) => TTA (L)	1
Micromeles alnifolia	nad2	1457	486	490	TCA (S) => TTA (L)	1
Micromeles alnifolia	nad3	5	2	2	TCA (S) => TTA (L)	0.68
Micromeles alnifolia	nad3	35	12	12	GCG (A) => GTG (V)	0.95
Micromeles alnifolia	nad3	44	15	15	CCG (P) => CTG (L)	1
Micromeles alnifolia	nad3	62	21	21	CCA (P) => CTA (L)	0.95
Micromeles alnifolia	nad3	80	27	27	CCA (P) => CTA (L)	1
Micromeles alnifolia	nad3	208	70	71	CTT (L) => TTT (F)	0.95
Micromeles alnifolia	nad3	215	72	73	CCG (P) => CTG (L)	1
Micromeles alnifolia	nad3	230	77	78	TCC (S) => TTC (F)	0.86
Micromeles alnifolia	nad3	247	83	84	CCT (P) => TCT (S)	1
Micromeles alnifolia	nad3	266	89	90	CCG (P) => CTG (L)	1
Micromeles alnifolia	nad3	275	92	93	TCT (S) => TTT (F)	1
Micromeles alnifolia	nad3	317	106	107	TCT (S) => TTT (F)	0.95
Micromeles alnifolia	nad3	344	115	116	TCG (S) => TTG (L)	1
Micromeles alnifolia	nad3	349	117	118	CGG (R) => TGG (W)	1
Micromeles alnifolia	nad4	29	10	10	TCT (S) => TTT (F)	0.67
Micromeles alnifolia	nad4	74	25	25	ACT (T) => ATT (I)	0.89
Micromeles alnifolia	nad4	77	26	26	CCT (P) => CTT (L)	0.78
Micromeles alnifolia	nad4	107	36	36	CCG (P) => CTG (L)	1
Micromeles alnifolia	nad4	154	52	52	CCC (P) => TCC (S)	1
Micromeles alnifolia	nad4	158	53	53	CCT (P) => CTT (L)	1
Micromeles alnifolia	nad4	164	55	55	CCT (P) => CTT (L)	0.67
Micromeles alnifolia	nad4	166	56	56	CGG (R) => TGG (W)	1
Micromeles alnifolia	nad4	197	66	66	TCT (S) => TTT (F)	1
Micromeles alnifolia	nad4	317	106	106	TCA (S) => TTA (L)	1
Micromeles alnifolia	nad4	362	121	121	ACA (T) => ATA (I)	0.89
Micromeles alnifolia	nad4	368	123	123	TCT (S) => TTT (F)	1
Micromeles alnifolia	nad4	376	126	126	CGT (R) => TGT (C)	0.78
Micromeles alnifolia	nad4	403	135	135	CGC (R) => TGC (C)	1
Micromeles alnifolia	nad4	416	139	139	CCT (P) => CTT (L)	0.89
Micromeles alnifolia	nad4	433	145	145	CTT (L) => TTT (F)	1
Micromeles alnifolia	nad4	436	146	146	CCC (P) => TTC (F)	0.89
Micromeles alnifolia	nad4	437	146	146	CCC (P) => TTC (F)	0.89
Micromeles alnifolia	nad4	580	194	194	CTC (L) => TTC (F)	0.67
Micromeles alnifolia	nad4	662	221	221	TCT (S) => TTT (F)	1
Micromeles alnifolia	nad4	770	257	257	CCT (P) => CTT (L)	1
Micromeles alnifolia	nad4	839	280	280	TCC (S) => TTC (F)	1
Micromeles alnifolia	nad4	860	287	287	TCA (S) => TTA (L)	1
Micromeles alnifolia	nad4	899	300	300	TCA (S) => TTA (L)	0.89
Micromeles alnifolia	nad4	980	327	327	CCG (P) => CTG (L)	0.78
Micromeles alnifolia	nad4	1013	338	338	CCG (P) => CTG (L)	1
Micromeles alnifolia	nad4	1036	346	346	CCT (P) => TCT (S)	1
Micromeles alnifolia	nad4	1112	371	371	TCA (S) => TTA (L)	1
Micromeles alnifolia	nad4	1132	378	378	CTC (L) => TTC (F)	1
Micromeles alnifolia	nad4	1145	382	382	TCC (S) => TTC (F)	1
Micromeles alnifolia	nad4	1151	384	384	TCT (S) => TTT (F)	0.89
Micromeles alnifolia	nad4	1154	385	385	TCC (S) => TTC (F)	1
Micromeles alnifolia	nad4	1175	392	392	TCA (S) => TTA (L)	1
Micromeles alnifolia	nad4	1208	403	403	CCC (P) => CTC (L)	1
Micromeles alnifolia	nad4	1358	453	453	CCA (P) => CTA (L)	1
Micromeles alnifolia	nad4	1376	459	459	TCT (S) => TTT (F)	0.78
Micromeles alnifolia	nad4	1432	478	478	CGG (R) => TGG (W)	1
Micromeles alnifolia	nad4	1444	482	482	CAC (H) => TAC (Y)	1
Micromeles alnifolia	nad4	1460	487	487	CCG (P) => CTG (L)	1
Micromeles alnifolia	nad4L	8	3	3	CCT (P) => CTT (L)	0.88
Micromeles alnifolia	nad5	155	52	52	CCG (P) => CTG (L)	1
Micromeles alnifolia	nad5	242	81	81	CCG (P) => CTG (L)	1
Micromeles alnifolia	nad5	272	91	91	TCC (S) => TTC (F)	0.7
Micromeles alnifolia	nad5	358	120	120	CTT (L) => TTT (F)	1
Micromeles alnifolia	nad5	374	125	125	CCA (P) => CTA (L)	0.9
Micromeles alnifolia	nad5	398	133	133	TCT (S) => TTT (F)	0.9
Micromeles alnifolia	nad5	494	165	165	ACA (T) => ATA (I)	1
Micromeles alnifolia	nad5	506	169	169	CCT (P) => CTT (L)	1
Micromeles alnifolia	nad5	539	180	180	CCT (P) => CTT (L)	1
Micromeles alnifolia	nad5	553	185	185	CGT (R) => TGT (C)	1
Micromeles alnifolia	nad5	598	200	200	CGT (R) => TGT (C)	1
Micromeles alnifolia	nad5	629	210	213	TCT (S) => TTT (F)	0.9
Micromeles alnifolia	nad5	725	242	245	TCA (S) => TTA (L)	1
Micromeles alnifolia	nad5	764	255	258	TCG (S) => TTG (L)	1
Micromeles alnifolia	nad5	835	279	282	CCA (P) => TCA (S)	0.9
Micromeles alnifolia	nad5	863	288	291	TCT (S) => TTT (F)	0.8
Micromeles alnifolia	nad5	875	292	295	ACG (T) => ATG (M)	1
Micromeles alnifolia	nad5	1400	467	470	TCA (S) => TTA (L)	1
Micromeles alnifolia	nad5	1490	497	500	CCC (P) => CTC (L)	0.8
Micromeles alnifolia	nad5	1550	517	520	ACC (T) => ATC (I)	0.9
Micromeles alnifolia	nad5	1568	523	526	CCG (P) => CTG (L)	0.9
Micromeles alnifolia	nad5	1580	527	530	TCA (S) => TTA (L)	0.8
Micromeles alnifolia	nad5	1589	530	533	TCT (S) => TTT (F)	0.9
Micromeles alnifolia	nad5	1610	537	540	CCC (P) => CTC (L)	0.7
Micromeles alnifolia	nad5	1916	639	642	TCT (S) => TTT (F)	0.7
Micromeles alnifolia	nad5	1918	640	643	CGT (R) => TGT (C)	0.7
Micromeles alnifolia	nad5	1958	653	656	TCG (S) => TTG (L)	0.9
Micromeles alnifolia	nad6	53	18	20	GCA (A) => GTA (V)	0.7
Micromeles alnifolia	nad6	88	30	32	CCC (P) => TTC (F)	0.7
Micromeles alnifolia	nad6	89	30	32	CCC (P) => TTC (F)	0.7
Micromeles alnifolia	nad6	95	32	34	CCA (P) => CTA (L)	1
Micromeles alnifolia	nad6	103	35	37	CGC (R) => TGC (C)	1
Micromeles alnifolia	nad6	161	54	56	CCA (P) => CTA (L)	1
Micromeles alnifolia	nad6	169	57	59	CAT (H) => TAT (Y)	1
Micromeles alnifolia	nad6	191	64	66	TCA (S) => TTA (L)	1
Micromeles alnifolia	nad6	289	97	99	CTT (L) => TTT (F)	1
Micromeles alnifolia	nad6	446	149	151	TCC (S) => TTC (F)	1
Micromeles alnifolia	nad6	463	155	157	CCT (P) => TCT (S)	0.8
Micromeles alnifolia	nad9	92	31	31	TCT (S) => TTT (F)	0.75
Micromeles alnifolia	nad9	113	38	38	CCA (P) => CTA (L)	0.92
Micromeles alnifolia	nad9	167	56	56	TCG (S) => TTG (L)	0.92
Micromeles alnifolia	nad9	298	100	100	CCG (P) => TCG (S)	0.83
Micromeles alnifolia	nad9	328	110	110	CGG (R) => TGG (W)	1
Micromeles alnifolia	nad9	368	123	123	TCC (S) => TTC (F)	1
Micromeles alnifolia	nad9	398	133	133	TCA (S) => TTA (L)	1
Micromeles alnifolia	nad9	439	147	147	CTT (L) => TTT (F)	1
Micromeles alnifolia	rpl10	83	28	28	TCA (S) => TTA (L)	0.5
Micromeles alnifolia	rpl10	101	34	34	TCG (S) => TTG (L)	0.83
Micromeles alnifolia	rpl10	134	45	45	CCA (P) => CTA (L)	0.83
Micromeles alnifolia	rpl10	155	52	52	CCA (P) => CTA (L)	0.83
Micromeles alnifolia	rpl10	239	80	80	TCG (S) => TTG (L)	0.83
Micromeles alnifolia	rpl10	314	105	105	TCA (S) => TTA (L)	0.83
Micromeles alnifolia	rpl5	47	16	25	CCG (P) => CTG (L)	1
Micromeles alnifolia	rpl5	64	22	31	CAC (H) => TAC (Y)	1
Micromeles alnifolia	rpl5	92	31	40	TCG (S) => TTG (L)	1
Micromeles alnifolia	rpl5	169	57	68	CGC (R) => TGC (C)	0.89
Micromeles alnifolia	rpl5	263	88	107	GCC (A) => GTC (V)	1
Micromeles alnifolia	rpl5	317	106	125	TCG (S) => TTG (L)	0.89
Micromeles alnifolia	rpl5	512	171	192	CCA (P) => CTA (L)	0.89
Micromeles alnifolia	rpl5	515	172	193	CCG (P) => CTG (L)	1
Micromeles alnifolia	rps1	23	8	59	CCT (P) => CTT (L)	0.67
Micromeles alnifolia	rps1	56	19	70	CCT (P) => CTT (L)	0.67
Micromeles alnifolia	rps1	380	127	178	TCA (S) => TTA (L)	0.67
Micromeles alnifolia	rps12	71	24	24	TCG (S) => TTG (L)	0.94
Micromeles alnifolia	rps12	104	35	35	CCG (P) => CTG (L)	1
Micromeles alnifolia	rps12	146	49	49	CCA (P) => CTA (L)	1
Micromeles alnifolia	rps12	196	66	66	CAC (H) => TAC (Y)	0.94
Micromeles alnifolia	rps13	5	2	6	TCA (S) => TTA (L)	0.6
Micromeles alnifolia	rps13	26	9	13	TCA (S) => TTA (L)	0.9
Micromeles alnifolia	rps13	56	19	23	TCA (S) => TTA (L)	0.9
Micromeles alnifolia	rps13	100	34	38	CGT (R) => TGT (C)	0.9
Micromeles alnifolia	rps13	256	86	90	CGT (R) => TGT (C)	1
Micromeles alnifolia	rps13	287	96	100	TCG (S) => TTG (L)	1
Micromeles alnifolia	rps14	47	16	16	GCG (A) => GTG (V)	0.6
Micromeles alnifolia	rps14	188	63	92	TCG (S) => TTG (L)	1
Micromeles alnifolia	rps3	512	171	176	TCA (S) => TTA (L)	0.71
Micromeles alnifolia	rps3	595	199	212	CCC (P) => TCC (S)	0.71
Micromeles alnifolia	rps3	713	238	251	TCG (S) => TTG (L)	0.86
Micromeles alnifolia	rps3	994	332	352	CCG (P) => TCG (S)	0.86
Micromeles alnifolia	rps3	1031	344	364	CCA (P) => CTA (L)	0.86
Micromeles alnifolia	rps3	1364	455	480	CCG (P) => CTG (L)	1
Micromeles alnifolia	rps3	1502	501	526	TCA (S) => TTA (L)	1
Micromeles alnifolia	rps3	1555	519	545	CGT (R) => TGT (C)	1
Micromeles alnifolia	rps3	1588	530	556	CCT (P) => TCT (S)	0.57
Micromeles alnifolia	sdh3	67	23	23	CCA (P) => TCA (S)	1
Micromeles alnifolia	sdh3	74	25	25	TCC (S) => TTC (F)	1
Micromeles alnifolia	sdh3	115	39	39	CTT (L) => TTT (F)	0.57
Micromeles alnifolia	sdh3	206	69	73	CCC (P) => CTC (L)	0.71
Sorbus aucuparia	atp1	1064	355	357	TCG(S)=>TTG(L)	1
Sorbus aucuparia	atp1	1178	393	395	TCA(S)=>TTA(L)	0.9
Sorbus aucuparia	atp1	1216	406	408	CTT(L)=>TTT(F)	1
Sorbus aucuparia	atp1	1292	431	433	CCG(P)=>CTG(L)	0.8
Sorbus aucuparia	atp1	1415	472	474	CCA(P)=>CTA(L)	1
Sorbus aucuparia	atp1	1490	497	499	CCA(P)=>CTA(L)	0.9
Sorbus aucuparia	atp4	56	19	23	CCA(P)=>CTA(L)	0.86
Sorbus aucuparia	atp4	59	20	24	TCT(S)=>TTT(F)	0.57
Sorbus aucuparia	atp4	89	30	34	TCA(S)=>TTA(L)	1
Sorbus aucuparia	atp4	215	72	76	TCG(S)=>TTG(L)	1
Sorbus aucuparia	atp4	226	76	80	CCC(P)=>TTC(F)	0.57
Sorbus aucuparia	atp4	227	76	80	CCC(P)=>TTC(F)	0.57
Sorbus aucuparia	atp4	248	83	87	CCT(P)=>CTT(L)	1
Sorbus aucuparia	atp4	395	132	140	CCA(P)=>CTA(L)	1
Sorbus aucuparia	atp4	407	136	144	CCA(P)=>CTA(L)	0.71
Sorbus aucuparia	atp4	490	164	172	CCT(P)=>TCT(S)	0.57
Sorbus aucuparia	atp6	232	78	79	CCT(P)=>TCT(S)	0.75
Sorbus aucuparia	atp6	311	104	105	TCA(S)=>TTA(L)	1
Sorbus aucuparia	atp6	335	112	113	TCG(S)=>TTG(L)	0.83
Sorbus aucuparia	atp6	424	142	143	CGC(R)=>TGC(C)	0.75
Sorbus aucuparia	atp6	431	144	145	TCG(S)=>TTG(L)	0.67
Sorbus aucuparia	atp6	457	153	154	CGT(R)=>TGT(C)	1
Sorbus aucuparia	atp6	464	155	156	CCC(P)=>CTC(L)	1
Sorbus aucuparia	atp6	596	199	200	TCA(S)=>TTA(L)	1
Sorbus aucuparia	atp6	655	219	220	CCT(P)=>TCT(S)	1
Sorbus aucuparia	atp6	658	220	221	CAT(H)=>TAT(Y)	1
Sorbus aucuparia	atp6	680	227	228	TCA(S)=>TTA(L)	1
Sorbus aucuparia	atp6	722	241	242	TCA(S)=>TTA(L)	1
Sorbus aucuparia	atp6	794	265	266	CCT(P)=>CTT(L)	0.92
Sorbus aucuparia	atp6	830	277	278	CCG(P)=>CTG(L)	1
Sorbus aucuparia	atp6	851	284	285	TCA(S)=>TTA(L)	1
Sorbus aucuparia	atp6	859	287	288	CAT(H)=>TAT(Y)	1
Sorbus aucuparia	atp6	866	289	290	TCT(S)=>TTT(F)	1
Sorbus aucuparia	atp6	875	292	293	TCA(S)=>TTA(L)	1
Sorbus aucuparia	atp6	902	301	302	ACA(T)=>ATA(I)	0.92
Sorbus aucuparia	atp6	913	305	306	CAA(Q)=>TAA(X)	1
Sorbus aucuparia	atp8	47	16	16	TCA(S)=>TTA(L)	1
Sorbus aucuparia	atp8	58	20	20	CTC(L)=>TTC(F)	1
Sorbus aucuparia	atp8	452	151	151	CCA(P)=>CTA(L)	0.75
Sorbus aucuparia	atp9	53	18	18	TCA(S)=>TTA(L)	1
Sorbus aucuparia	atp9	83	28	28	TCA(S)=>TTA(L)	1
Sorbus aucuparia	atp9	167	56	56	TCA(S)=>TTA(L)	1
Sorbus aucuparia	atp9	215	72	72	TCG(S)=>TTG(L)	1
Sorbus aucuparia	atp9	224	75	75	CCA(P)=>CTA(L)	1
Sorbus aucuparia	atp9	245	82	82	TCA(S)=>TTA(L)	1
Sorbus aucuparia	atp9	248	83	83	TCC(S)=>TTC(F)	1
Sorbus aucuparia	ccmB	28	10	10	CAT(H)=>TAT(Y)	0.89
Sorbus aucuparia	ccmB	43	15	17	CCC(P)=>TCC(S)	0.67
Sorbus aucuparia	ccmB	71	24	26	CCA(P)=>CTA(L)	1
Sorbus aucuparia	ccmB	80	27	29	TCG(S)=>TTG(L)	1
Sorbus aucuparia	ccmB	128	43	45	TCA(S)=>TTA(L)	1
Sorbus aucuparia	ccmB	137	46	48	TCC(S)=>TTC(F)	1
Sorbus aucuparia	ccmB	149	50	52	TCG(S)=>TTG(L)	1
Sorbus aucuparia	ccmB	154	52	54	CGG(R)=>TGG(W)	1
Sorbus aucuparia	ccmB	160	54	56	CCT(P)=>TCT(S)	0.67
Sorbus aucuparia	ccmB	164	55	57	CCG(P)=>CTG(L)	0.89
Sorbus aucuparia	ccmB	172	58	60	CCT(P)=>TCT(S)	0.89
Sorbus aucuparia	ccmB	179	60	62	CCT(P)=>CTT(L)	1
Sorbus aucuparia	ccmB	181	61	63	CCC(P)=>TCC(S)	0.78
Sorbus aucuparia	ccmB	194	65	69	TCT(S)=>TTT(F)	0.89
Sorbus aucuparia	ccmB	286	96	102	CGG(R)=>TGG(W)	1
Sorbus aucuparia	ccmB	338	113	119	CCG(P)=>CTG(L)	1
Sorbus aucuparia	ccmB	367	123	129	CGG(R)=>TGG(W)	0.78
Sorbus aucuparia	ccmB	392	131	137	CCG(P)=>CTG(L)	0.89
Sorbus aucuparia	ccmB	424	142	148	CGT(R)=>TGT(C)	0.89
Sorbus aucuparia	ccmB	428	143	149	TCG(S)=>TTG(L)	1
Sorbus aucuparia	ccmB	467	156	163	TCG(S)=>TTG(L)	0.89
Sorbus aucuparia	ccmB	476	159	166	CCA(P)=>CTA(L)	0.89
Sorbus aucuparia	ccmB	494	165	172	TCA(S)=>TTA(L)	1
Sorbus aucuparia	ccmB	503	168	175	CCA(P)=>CTA(L)	1
Sorbus aucuparia	ccmB	512	171	178	TCT(S)=>TTT(F)	1
Sorbus aucuparia	ccmB	514	172	179	CGT(R)=>TGT(C)	1
Sorbus aucuparia	ccmB	551	184	191	TCA(S)=>TTA(L)	1
Sorbus aucuparia	ccmB	554	185	192	TCG(S)=>TTG(L)	0.89
Sorbus aucuparia	ccmB	566	189	196	TCC(S)=>TTC(F)	0.78
Sorbus aucuparia	ccmB	569	190	197	TCT(S)=>TTT(F)	0.78
Sorbus aucuparia	ccmB	572	191	198	CCG(P)=>CTG(L)	1
Sorbus aucuparia	ccmC	76	26	32	CGG(R)=>TGG(W)	0.78
Sorbus aucuparia	ccmC	103	35	41	CAT(H)=>TAT(Y)	1
Sorbus aucuparia	ccmC	115	39	45	CGG(R)=>TGG(W)	0.78
Sorbus aucuparia	ccmC	133	45	51	CTT(L)=>TTT(F)	0.67
Sorbus aucuparia	ccmC	161	54	60	CCG(P)=>CTG(L)	0.78
Sorbus aucuparia	ccmC	179	60	66	GCG(A)=>GTG(V)	0.78
Sorbus aucuparia	ccmC	184	62	68	CGG(R)=>TGG(W)	1
Sorbus aucuparia	ccmC	281	94	100	ACA(T)=>ATA(I)	0.56
Sorbus aucuparia	ccmC	331	111	117	CGG(R)=>TGG(W)	1
Sorbus aucuparia	ccmC	395	132	138	TCG(S)=>TTG(L)	1
Sorbus aucuparia	ccmC	400	134	140	CTT(L)=>TTT(F)	0.89
Sorbus aucuparia	ccmC	421	141	147	CGT(R)=>TGT(C)	0.78
Sorbus aucuparia	ccmC	436	146	152	CCT(P)=>TCT(S)	0.89
Sorbus aucuparia	ccmC	446	149	155	CCG(P)=>CTG(L)	0.78
Sorbus aucuparia	ccmC	458	153	159	TCA(S)=>TTA(L)	0.78
Sorbus aucuparia	ccmC	463	155	161	CGT(R)=>TGT(C)	1
Sorbus aucuparia	ccmC	467	156	162	GCT(A)=>GTT(V)	0.78
Sorbus aucuparia	ccmC	473	158	164	CCG(P)=>CTG(L)	1
Sorbus aucuparia	ccmC	497	166	172	TCT(S)=>TTT(F)	1
Sorbus aucuparia	ccmC	521	174	180	TCG(S)=>TTG(L)	1
Sorbus aucuparia	ccmC	548	183	189	TCT(S)=>TTT(F)	1
Sorbus aucuparia	ccmC	568	190	196	CCT(P)=>TCT(S)	1
Sorbus aucuparia	ccmC	575	192	198	CCC(P)=>CTC(L)	1
Sorbus aucuparia	ccmC	605	202	208	TCC(S)=>TTC(F)	1
Sorbus aucuparia	ccmC	608	203	209	CCC(P)=>CTC(L)	0.89
Sorbus aucuparia	ccmC	614	205	211	TCA(S)=>TTA(L)	0.78
Sorbus aucuparia	ccmC	619	207	213	CGT(R)=>TGT(C)	0.78
Sorbus aucuparia	ccmC	650	217	223	CCT(P)=>CTT(L)	0.78
Sorbus aucuparia	ccmC	656	219	225	CCA(P)=>CTA(L)	0.89
Sorbus aucuparia	ccmC	665	222	228	CCC(P)=>CTC(L)	0.78
Sorbus aucuparia	ccmC	673	225	231	CCT(P)=>TCT(S)	0.78
Sorbus aucuparia	ccmFc	38	13	13	TCC(S)=>TTC(F)	0.83
Sorbus aucuparia	ccmFc	50	17	17	CCT(P)=>CTT(L)	1
Sorbus aucuparia	ccmFc	103	35	35	CCC(P)=>TCC(S)	1
Sorbus aucuparia	ccmFc	119	40	40	TCT(S)=>TTT(F)	1
Sorbus aucuparia	ccmFc	122	41	41	TCC(S)=>TTC(F)	1
Sorbus aucuparia	ccmFc	146	49	49	CCT(P)=>CTT(L)	1
Sorbus aucuparia	ccmFc	151	51	51	CCT(P)=>TCT(S)	0.83
Sorbus aucuparia	ccmFc	160	54	54	CCT(P)=>TCT(S)	0.67
Sorbus aucuparia	ccmFc	310	104	104	CGT(R)=>TGT(C)	0.5
Sorbus aucuparia	ccmFc	406	136	136	CGT(R)=>TGT(C)	0.83
Sorbus aucuparia	ccmFc	412	138	138	CTC(L)=>TTC(F)	0.67
Sorbus aucuparia	ccmFc	614	205	209	GCG(A)=>GTG(V)	0.83
Sorbus aucuparia	ccmFc	665	222	226	CCG(P)=>CTG(L)	1
Sorbus aucuparia	ccmFc	698	233	239	GCT(A)=>GTT(V)	0.83
Sorbus aucuparia	ccmFc	878	293	299	TCT(S)=>TTT(F)	0.83
Sorbus aucuparia	ccmFc	985	329	335	CTT(L)=>TTT(F)	1
Sorbus aucuparia	ccmFc	1139	380	389	CCA(P)=>CTA(L)	1
Sorbus aucuparia	ccmFc	1160	387	396	TCG(S)=>TTG(L)	1
Sorbus aucuparia	ccmFc	1234	412	421	CGG(R)=>TGG(W)	1
Sorbus aucuparia	ccmFc	1259	420	429	TCG(S)=>TTG(L)	1
Sorbus aucuparia	ccmFc	1268	423	432	TCG(S)=>TTG(L)	0.5
Sorbus aucuparia	ccmFn	38	13	15	CCG(P)=>CTG(L)	1
Sorbus aucuparia	ccmFn	98	33	35	CCT(P)=>CTT(L)	1
Sorbus aucuparia	ccmFn	137	46	48	TCG(S)=>TTG(L)	1
Sorbus aucuparia	ccmFn	142	48	50	CGT(R)=>TGT(C)	1
Sorbus aucuparia	ccmFn	151	51	53	CCT(P)=>TCT(S)	0.83
Sorbus aucuparia	ccmFn	248	83	85	TCA(S)=>TTA(L)	1
Sorbus aucuparia	ccmFn	256	86	88	CGG(R)=>TGG(W)	1
Sorbus aucuparia	ccmFn	263	88	90	CCA(P)=>CTA(L)	0.83
Sorbus aucuparia	ccmFn	283	95	97	CTT(L)=>TTT(F)	0.83
Sorbus aucuparia	ccmFn	334	112	114	CAT(H)=>TAT(Y)	0.67
Sorbus aucuparia	ccmFn	356	119	121	TCC(S)=>TTC(F)	0.67
Sorbus aucuparia	ccmFn	365	122	124	TCG(S)=>TTG(L)	0.67
Sorbus aucuparia	ccmFn	484	162	164	CGT(R)=>TGT(C)	0.83
Sorbus aucuparia	ccmFn	565	189	191	CCT(P)=>TTT(F)	0.5
Sorbus aucuparia	ccmFn	566	189	191	CCT(P)=>TTT(F)	0.5
Sorbus aucuparia	ccmFn	617	206	208	CCT(P)=>CTT(L)	0.5
Sorbus aucuparia	ccmFn	712	238	240	CCT(P)=>TTT(F)	0.67
Sorbus aucuparia	ccmFn	713	238	240	CCT(P)=>TTT(F)	0.67
Sorbus aucuparia	ccmFn	722	241	243	TCA(S)=>TTA(L)	0.83
Sorbus aucuparia	ccmFn	760	254	256	CGT(R)=>TGT(C)	1
Sorbus aucuparia	ccmFn	782	261	263	TCA(S)=>TTA(L)	1
Sorbus aucuparia	ccmFn	794	265	267	CCA(P)=>CTA(L)	1
Sorbus aucuparia	ccmFn	809	270	272	TCA(S)=>TTA(L)	1
Sorbus aucuparia	ccmFn	958	320	322	CGC(R)=>TGC(C)	1
Sorbus aucuparia	ccmFn	986	329	331	ACA(T)=>ATA(I)	1
Sorbus aucuparia	ccmFn	1193	398	417	TCG(S)=>TTG(L)	0.5
Sorbus aucuparia	ccmFn	1276	426	445	CGG(R)=>TGG(W)	1
Sorbus aucuparia	ccmFn	1304	435	454	CCA(P)=>CTA(L)	1
Sorbus aucuparia	ccmFn	1321	441	460	CAT(H)=>TAT(Y)	1
Sorbus aucuparia	ccmFn	1336	446	465	CGG(R)=>TGG(W)	1
Sorbus aucuparia	ccmFn	1354	452	471	CGG(R)=>TGG(W)	1
Sorbus aucuparia	ccmFn	1387	463	482	CGG(R)=>TGG(W)	1
Sorbus aucuparia	ccmFn	1405	469	488	CGT(R)=>TGT(C)	1
Sorbus aucuparia	ccmFn	1448	483	502	TCG(S)=>TTG(L)	1
Sorbus aucuparia	ccmFn	1468	490	509	CTT(L)=>TTT(F)	1
Sorbus aucuparia	ccmFn	1472	491	510	CCA(P)=>CTA(L)	1
Sorbus aucuparia	ccmFn	1484	495	514	TCA(S)=>TTA(L)	1
Sorbus aucuparia	ccmFn	1567	523	542	CGG(R)=>TGG(W)	0.67
Sorbus aucuparia	cob	118	40	41	CCG(P)=>TCG(S)	0.92
Sorbus aucuparia	cob	178	60	61	CAC(H)=>TAC(Y)	1
Sorbus aucuparia	cob	286	96	97	CTC(L)=>TTC(F)	1
Sorbus aucuparia	cob	298	100	101	CAC(H)=>TAC(Y)	1
Sorbus aucuparia	cob	325	109	110	CAT(H)=>TAT(Y)	1
Sorbus aucuparia	cob	358	120	121	CGG(R)=>TGG(W)	1
Sorbus aucuparia	cob	407	136	137	ACA(T)=>ATA(I)	1
Sorbus aucuparia	cob	568	190	191	CAT(H)=>TAT(Y)	0.92
Sorbus aucuparia	cob	737	246	247	TCT(S)=>TTT(F)	0.92
Sorbus aucuparia	cob	808	270	271	CCC(P)=>TCC(S)	1
Sorbus aucuparia	cob	853	285	286	CAT(H)=>TAT(Y)	1
Sorbus aucuparia	cob	908	303	304	CCT(P)=>CTT(L)	1
Sorbus aucuparia	cob	982	328	329	CAC(H)=>TAC(Y)	0.85
Sorbus aucuparia	cob	1084	362	363	CCT(P)=>TCT(S)	1
Sorbus aucuparia	cob	1124	375	376	CCG(P)=>CTG(L)	1
Sorbus aucuparia	cox1	155	52	82	TCT(S)=>TTT(F)	1
Sorbus aucuparia	cox1	167	56	86	TCT(S)=>TTT(F)	1
Sorbus aucuparia	cox1	365	122	152	TCT(S)=>TTT(F)	1
Sorbus aucuparia	cox1	428	143	173	TCC(S)=>TTC(F)	1
Sorbus aucuparia	cox1	464	155	185	TCA(S)=>TTA(L)	1
Sorbus aucuparia	cox1	581	194	224	TCT(S)=>TTT(F)	1
Sorbus aucuparia	cox1	628	210	240	CGG(R)=>TGG(W)	1
Sorbus aucuparia	cox1	659	220	250	CCC(P)=>CTC(L)	1
Sorbus aucuparia	cox1	674	225	255	TCC(S)=>TTC(F)	1
Sorbus aucuparia	cox1	758	253	283	ACA(T)=>ATA(I)	1
Sorbus aucuparia	cox1	1099	367	397	CAC(H)=>TAC(Y)	1
Sorbus aucuparia	cox1	1315	439	469	CGT(R)=>TGT(C)	0.67
Sorbus aucuparia	cox1	1318	440	470	CGT(R)=>TGT(C)	0.78
Sorbus aucuparia	cox1	1346	449	479	TCA(S)=>TTA(L)	1
Sorbus aucuparia	cox2	161	54	56	TCA(S)=>TTA(L)	0.95
Sorbus aucuparia	cox2	163	55	57	CGG(R)=>TGG(W)	1
Sorbus aucuparia	cox2	253	85	87	CGG(R)=>TGG(W)	1
Sorbus aucuparia	cox2	379	127	129	CGG(R)=>TGG(W)	1
Sorbus aucuparia	cox2	443	148	150	ACG(T)=>ATG(M)	1
Sorbus aucuparia	cox2	476	159	161	TCA(S)=>TTA(L)	1
Sorbus aucuparia	cox2	544	182	184	CCT(P)=>TCT(S)	1
Sorbus aucuparia	cox2	557	186	188	CCT(P)=>CTT(L)	1
Sorbus aucuparia	cox2	581	194	196	TCA(S)=>TTA(L)	1
Sorbus aucuparia	cox2	632	211	213	TCG(S)=>TTG(L)	0.84
Sorbus aucuparia	cox2	698	233	235	ACG(T)=>ATG(M)	1
Sorbus aucuparia	cox2	721	241	243	CCT(P)=>TCT(S)	0.79
Sorbus aucuparia	cox2	742	248	250	CGG(R)=>TGG(W)	1
Sorbus aucuparia	cox3	112	38	39	CCA(P)=>TCA(S)	1
Sorbus aucuparia	cox3	263	88	89	CCG(P)=>CTG(L)	1
Sorbus aucuparia	cox3	289	97	98	CTT(L)=>TTT(F)	0.92
Sorbus aucuparia	cox3	304	102	103	CGG(R)=>TGG(W)	1
Sorbus aucuparia	cox3	311	104	105	TCT(S)=>TTT(F)	0.92
Sorbus aucuparia	cox3	314	105	106	TCT(S)=>TTT(F)	0.92
Sorbus aucuparia	cox3	388	130	131	CGG(R)=>TGG(W)	1
Sorbus aucuparia	cox3	413	138	139	CCT(P)=>CTT(L)	0.83
Sorbus aucuparia	cox3	512	171	172	TCA(S)=>TTA(L)	0.75
Sorbus aucuparia	cox3	754	252	253	CGG(R)=>TGG(W)	0.92
Sorbus aucuparia	cox3	764	255	256	CCA(P)=>CTA(L)	0.92
Sorbus aucuparia	matR	85	29	49	CGC(R)=>TGC(C)	0.75
Sorbus aucuparia	matR	193	65	85	CCA(P)=>TCA(S)	0.75
Sorbus aucuparia	matR	235	79	99	CCC(P)=>TTC(F)	0.62
Sorbus aucuparia	matR	236	79	99	CCC(P)=>TTC(F)	0.62
Sorbus aucuparia	matR	326	109	129	CCA(P)=>CTA(L)	1
Sorbus aucuparia	matR	515	172	193	GCA(A)=>GTA(V)	0.88
Sorbus aucuparia	matR	641	214	235	CCT(P)=>CTT(L)	1
Sorbus aucuparia	matR	797	266	288	CCG(P)=>CTG(L)	0.75
Sorbus aucuparia	matR	863	288	310	CCG(P)=>CTG(L)	0.62
Sorbus aucuparia	matR	938	313	337	GCG(A)=>GTG(V)	1
Sorbus aucuparia	matR	1064	355	379	CCC(P)=>CTC(L)	1
Sorbus aucuparia	matR	1409	470	495	GCG(A)=>GTG(V)	0.62
Sorbus aucuparia	matR	1679	560	585	TCC(S)=>TTC(F)	1
Sorbus aucuparia	matR	1700	567	592	CCT(P)=>CTT(L)	1
Sorbus aucuparia	matR	1720	574	599	CGC(R)=>TGC(C)	1
Sorbus aucuparia	matR	1756	586	611	CAC(H)=>TAC(Y)	1
Sorbus aucuparia	matR	1826	609	634	CCA(P)=>CTA(L)	0.88
Sorbus aucuparia	matR	1844	615	640	TCA(S)=>TTA(L)	0.88
Sorbus aucuparia	mttB	31	11	30	CGT(R)=>TGT(C)	0.88
Sorbus aucuparia	mttB	43	15	34	CCG(P)=>TCG(S)	1
Sorbus aucuparia	mttB	59	20	39	TCT(S)=>TTT(F)	0.88
Sorbus aucuparia	mttB	62	21	40	CCA(P)=>CTA(L)	1
Sorbus aucuparia	mttB	119	40	62	TCA(S)=>TTA(L)	0.75
Sorbus aucuparia	mttB	131	44	66	TCC(S)=>TTC(F)	0.62
Sorbus aucuparia	mttB	133	45	67	CCG(P)=>TCG(S)	0.88
Sorbus aucuparia	mttB	155	52	74	TCA(S)=>TTA(L)	0.5
Sorbus aucuparia	mttB	193	65	87	CAT(H)=>TAT(Y)	1
Sorbus aucuparia	mttB	259	87	109	CTC(L)=>TTC(F)	0.88
Sorbus aucuparia	mttB	275	92	114	TCT(S)=>TTT(F)	0.75
Sorbus aucuparia	mttB	277	93	115	CGC(R)=>TGC(C)	0.88
Sorbus aucuparia	mttB	284	95	117	TCC(S)=>TTC(F)	0.5
Sorbus aucuparia	mttB	307	103	125	CCC(P)=>TCC(S)	0.5
Sorbus aucuparia	mttB	310	104	126	CGG(R)=>TGG(W)	0.62
Sorbus aucuparia	mttB	338	113	135	CCA(P)=>CTA(L)	0.75
Sorbus aucuparia	mttB	368	123	145	TCG(S)=>TTG(L)	0.5
Sorbus aucuparia	mttB	403	135	157	CAT(H)=>TAT(Y)	0.88
Sorbus aucuparia	mttB	428	143	165	TCG(S)=>TTG(L)	0.88
Sorbus aucuparia	mttB	436	146	168	CCA(P)=>TCA(S)	1
Sorbus aucuparia	mttB	472	158	180	CGT(R)=>TGT(C)	0.88
Sorbus aucuparia	mttB	479	160	182	CCA(P)=>CTA(L)	0.62
Sorbus aucuparia	mttB	541	181	203	CCG(P)=>TCG(S)	1
Sorbus aucuparia	mttB	590	197	219	ACC(T)=>ATC(I)	0.75
Sorbus aucuparia	mttB	598	200	222	CGT(R)=>TGT(C)	0.62
Sorbus aucuparia	mttB	614	205	227	TCG(S)=>TTG(L)	0.5
Sorbus aucuparia	nad1	20	7	7	ACG(T)=>ATG(M)	0.7
Sorbus aucuparia	nad1	233	78	78	TCC(S)=>TTC(F)	0.9
Sorbus aucuparia	nad1	283	95	95	CGG(R)=>TGG(W)	1
Sorbus aucuparia	nad1	326	109	109	TCG(S)=>TTG(L)	1
Sorbus aucuparia	nad1	454	152	152	CCT(P)=>TCT(S)	0.9
Sorbus aucuparia	nad1	508	170	170	CCC(P)=>TCC(S)	1
Sorbus aucuparia	nad1	511	171	171	CGT(R)=>TGT(C)	1
Sorbus aucuparia	nad1	518	173	173	TCG(S)=>TTG(L)	0.7
Sorbus aucuparia	nad1	554	185	185	TCC(S)=>TTC(F)	1
Sorbus aucuparia	nad1	598	200	200	CGT(R)=>TGT(C)	1
Sorbus aucuparia	nad1	653	218	218	TCA(S)=>TTA(L)	1
Sorbus aucuparia	nad1	692	231	231	TCT(S)=>TTT(F)	0.9
Sorbus aucuparia	nad1	740	247	248	CCA(P)=>CTA(L)	1
Sorbus aucuparia	nad1	749	250	251	TCG(S)=>TTG(L)	0.9
Sorbus aucuparia	nad1	755	252	253	TCT(S)=>TTT(F)	1
Sorbus aucuparia	nad1	758	253	254	CCA(P)=>CTA(L)	1
Sorbus aucuparia	nad1	770	257	258	CCG(P)=>CTG(L)	1
Sorbus aucuparia	nad1	845	282	283	CCG(P)=>CTG(L)	1
Sorbus aucuparia	nad1	913	305	306	CGG(R)=>TGG(W)	1
Sorbus aucuparia	nad1	943	315	316	CGG(R)=>TGG(W)	1
Sorbus aucuparia	nad1	952	318	319	CCC(P)=>TCC(S)	0.6
Sorbus aucuparia	nad1	968	323	324	TCA(S)=>TTA(L)	1
Sorbus aucuparia	nad2	110	37	225	TCT(S)=>TTT(F)	1
Sorbus aucuparia	nad2	236	79	267	TCT(S)=>TTT(F)	0.67
Sorbus aucuparia	nad2	248	83	271	TCA(S)=>TTA(L)	1
Sorbus aucuparia	nad2	257	86	274	TCT(S)=>TTT(F)	1
Sorbus aucuparia	nad2	368	123	311	CCT(P)=>CTT(L)	1
Sorbus aucuparia	nad2	376	126	314	CAT(H)=>TAT(Y)	1
Sorbus aucuparia	nad2	406	136	324	CGT(R)=>TGT(C)	0.78
Sorbus aucuparia	nad2	410	137	325	ACA(T)=>ATA(I)	1
Sorbus aucuparia	nad2	575	192	380	TCG(S)=>TTG(L)	1
Sorbus aucuparia	nad2	695	232	420	CCA(P)=>CTA(L)	0.67
Sorbus aucuparia	nad2	749	250	438	GCG(A)=>GTG(V)	1
Sorbus aucuparia	nad2	851	284	472	TCA(S)=>TTA(L)	0.67
Sorbus aucuparia	nad2	854	285	473	TCC(S)=>TTC(F)	1
Sorbus aucuparia	nad2	860	287	475	TCA(S)=>TTA(L)	1
Sorbus aucuparia	nad2	908	303	491	TCA(S)=>TTA(L)	1
Sorbus aucuparia	nad3	5	2	2	TCA(S)=>TTA(L)	0.68
Sorbus aucuparia	nad3	35	12	12	GCG(A)=>GTG(V)	0.95
Sorbus aucuparia	nad3	44	15	15	CCG(P)=>CTG(L)	1
Sorbus aucuparia	nad3	62	21	21	CCA(P)=>CTA(L)	0.95
Sorbus aucuparia	nad3	80	27	27	CCA(P)=>CTA(L)	1
Sorbus aucuparia	nad3	208	70	71	CTT(L)=>TTT(F)	0.95
Sorbus aucuparia	nad3	215	72	73	CCG(P)=>CTG(L)	1
Sorbus aucuparia	nad3	230	77	78	TCC(S)=>TTC(F)	0.86
Sorbus aucuparia	nad3	247	83	84	CCT(P)=>TCT(S)	1
Sorbus aucuparia	nad3	266	89	90	CCG(P)=>CTG(L)	1
Sorbus aucuparia	nad3	275	92	93	TCT(S)=>TTT(F)	1
Sorbus aucuparia	nad3	317	106	107	TCT(S)=>TTT(F)	0.95
Sorbus aucuparia	nad3	344	115	116	TCG(S)=>TTG(L)	1
Sorbus aucuparia	nad3	349	117	118	CGG(R)=>TGG(W)	1
Sorbus aucuparia	nad4	29	10	10	TCT(S)=>TTT(F)	0.67
Sorbus aucuparia	nad4	74	25	25	ACT(T)=>ATT(I)	0.89
Sorbus aucuparia	nad4	77	26	26	CCT(P)=>CTT(L)	0.78
Sorbus aucuparia	nad4	107	36	36	CCG(P)=>CTG(L)	1
Sorbus aucuparia	nad4	154	52	52	CCC(P)=>TCC(S)	1
Sorbus aucuparia	nad4	158	53	53	CCT(P)=>CTT(L)	1
Sorbus aucuparia	nad4	164	55	55	CCT(P)=>CTT(L)	0.67
Sorbus aucuparia	nad4	166	56	56	CGG(R)=>TGG(W)	1
Sorbus aucuparia	nad4	197	66	66	TCT(S)=>TTT(F)	1
Sorbus aucuparia	nad4	317	106	106	TCA(S)=>TTA(L)	1
Sorbus aucuparia	nad4	362	121	121	ACA(T)=>ATA(I)	0.89
Sorbus aucuparia	nad4	368	123	123	TCT(S)=>TTT(F)	1
Sorbus aucuparia	nad4	376	126	126	CGT(R)=>TGT(C)	0.78
Sorbus aucuparia	nad4	403	135	135	CGC(R)=>TGC(C)	1
Sorbus aucuparia	nad4	416	139	139	CCT(P)=>CTT(L)	0.89
Sorbus aucuparia	nad4	433	145	145	CTT(L)=>TTT(F)	1
Sorbus aucuparia	nad4	436	146	146	CCC(P)=>TTC(F)	0.89
Sorbus aucuparia	nad4	437	146	146	CCC(P)=>TTC(F)	0.89
Sorbus aucuparia	nad4	577	193	193	CTC(L)=>TTC(F)	0.67
Sorbus aucuparia	nad4	659	220	220	TCT(S)=>TTT(F)	1
Sorbus aucuparia	nad4	767	256	256	CCT(P)=>CTT(L)	1
Sorbus aucuparia	nad4	836	279	279	TCC(S)=>TTC(F)	1
Sorbus aucuparia	nad4	857	286	286	TCA(S)=>TTA(L)	1
Sorbus aucuparia	nad4	896	299	299	TCA(S)=>TTA(L)	0.89
Sorbus aucuparia	nad4	977	326	326	CCG(P)=>CTG(L)	0.78
Sorbus aucuparia	nad4	1010	337	337	CCG(P)=>CTG(L)	1
Sorbus aucuparia	nad4	1033	345	345	CCT(P)=>TCT(S)	1
Sorbus aucuparia	nad4	1109	370	370	TCA(S)=>TTA(L)	1
Sorbus aucuparia	nad4	1129	377	377	CTC(L)=>TTC(F)	1
Sorbus aucuparia	nad4	1142	381	381	TCC(S)=>TTC(F)	1
Sorbus aucuparia	nad4	1148	383	383	TCT(S)=>TTT(F)	0.89
Sorbus aucuparia	nad4	1151	384	384	TCC(S)=>TTC(F)	1
Sorbus aucuparia	nad4	1172	391	391	TCA(S)=>TTA(L)	1
Sorbus aucuparia	nad4	1205	402	402	CCC(P)=>CTC(L)	1
Sorbus aucuparia	nad4	1355	452	452	CCA(P)=>CTA(L)	1
Sorbus aucuparia	nad4	1373	458	458	TCT(S)=>TTT(F)	0.78
Sorbus aucuparia	nad4	1405	469	469	CGG(R)=>TGG(W)	1
Sorbus aucuparia	nad4	1417	473	473	CAC(H)=>TAC(Y)	1
Sorbus aucuparia	nad4	1433	478	478	CCG(P)=>CTG(L)	1
Sorbus aucuparia	nad4L	8	3	3	CCT(P)=>CTT(L)	0.88
Sorbus aucuparia	nad5	155	52	52	CCG(P)=>CTG(L)	1
Sorbus aucuparia	nad5	242	81	81	CCG(P)=>CTG(L)	1
Sorbus aucuparia	nad5	272	91	91	TCC(S)=>TTC(F)	0.7
Sorbus aucuparia	nad5	358	120	120	CTT(L)=>TTT(F)	1
Sorbus aucuparia	nad5	374	125	125	CCA(P)=>CTA(L)	0.9
Sorbus aucuparia	nad5	398	133	133	TCT(S)=>TTT(F)	0.9
Sorbus aucuparia	nad5	494	165	165	ACA(T)=>ATA(I)	1
Sorbus aucuparia	nad5	506	169	169	CCT(P)=>CTT(L)	1
Sorbus aucuparia	nad5	539	180	180	CCT(P)=>CTT(L)	1
Sorbus aucuparia	nad5	553	185	185	CGT(R)=>TGT(C)	1
Sorbus aucuparia	nad5	598	200	200	CGT(R)=>TGT(C)	1
Sorbus aucuparia	nad5	629	210	213	TCT(S)=>TTT(F)	0.9
Sorbus aucuparia	nad5	725	242	245	TCA(S)=>TTA(L)	1
Sorbus aucuparia	nad5	764	255	258	TCG(S)=>TTG(L)	1
Sorbus aucuparia	nad5	835	279	282	CCA(P)=>TCA(S)	0.9
Sorbus aucuparia	nad5	863	288	291	TCT(S)=>TTT(F)	0.8
Sorbus aucuparia	nad5	875	292	295	ACG(T)=>ATG(M)	1
Sorbus aucuparia	nad5	1400	467	470	TCA(S)=>TTA(L)	1
Sorbus aucuparia	nad5	1472	491	500	CCC(P)=>CTC(L)	0.8
Sorbus aucuparia	nad5	1532	511	520	ACC(T)=>ATC(I)	0.9
Sorbus aucuparia	nad5	1550	517	526	CCG(P)=>CTG(L)	0.9
Sorbus aucuparia	nad5	1562	521	530	TCA(S)=>TTA(L)	0.8
Sorbus aucuparia	nad5	1571	524	533	TCT(S)=>TTT(F)	0.9
Sorbus aucuparia	nad5	1592	531	540	CCC(P)=>CTC(L)	0.7
Sorbus aucuparia	nad5	1898	633	642	TCT(S)=>TTT(F)	0.7
Sorbus aucuparia	nad5	1900	634	643	CGT(R)=>TGT(C)	0.7
Sorbus aucuparia	nad5	1940	647	656	TCG(S)=>TTG(L)	0.9
Sorbus aucuparia	nad6	53	18	20	GCA(A)=>GTA(V)	0.7
Sorbus aucuparia	nad6	88	30	32	CCC(P)=>TTC(F)	0.7
Sorbus aucuparia	nad6	89	30	32	CCC(P)=>TTC(F)	0.7
Sorbus aucuparia	nad6	95	32	34	CCA(P)=>CTA(L)	1
Sorbus aucuparia	nad6	103	35	37	CGC(R)=>TGC(C)	1
Sorbus aucuparia	nad6	161	54	56	CCA(P)=>CTA(L)	1
Sorbus aucuparia	nad6	169	57	59	CAT(H)=>TAT(Y)	1
Sorbus aucuparia	nad6	191	64	66	TCA(S)=>TTA(L)	1
Sorbus aucuparia	nad6	289	97	99	CTT(L)=>TTT(F)	1
Sorbus aucuparia	nad6	446	149	151	TCC(S)=>TTC(F)	1
Sorbus aucuparia	nad6	463	155	157	CCT(P)=>TCT(S)	0.8
Sorbus aucuparia	nad7	38	13	13	TCG(S)=>TTG(L)	0.75
Sorbus aucuparia	nad7	44	15	15	TCC(S)=>TTC(F)	1
Sorbus aucuparia	nad7	77	26	26	TCA(S)=>TTA(L)	1
Sorbus aucuparia	nad7	83	28	28	TCA(S)=>TTA(L)	1
Sorbus aucuparia	nad7	137	46	46	TCA(S)=>TTA(L)	1
Sorbus aucuparia	nad7	200	67	67	TCT(S)=>TTT(F)	1
Sorbus aucuparia	nad7	209	70	70	TCA(S)=>TTA(L)	0.88
Sorbus aucuparia	nad7	244	82	82	CAT(H)=>TAT(Y)	1
Sorbus aucuparia	nad7	251	84	84	TCA(S)=>TTA(L)	1
Sorbus aucuparia	nad7	316	106	106	CGT(R)=>TGT(C)	1
Sorbus aucuparia	nad7	335	112	112	TCA(S)=>TTA(L)	0.88
Sorbus aucuparia	nad7	344	115	115	TCA(S)=>TTA(L)	1
Sorbus aucuparia	nad7	383	128	128	TCA(S)=>TTA(L)	1
Sorbus aucuparia	nad7	533	178	178	TCC(S)=>TTC(F)	1
Sorbus aucuparia	nad7	578	193	193	TCA(S)=>TTA(L)	0.88
Sorbus aucuparia	nad7	679	227	227	CCA(P)=>TCA(S)	0.88
Sorbus aucuparia	nad7	698	233	233	TCG(S)=>TTG(L)	1
Sorbus aucuparia	nad7	724	242	242	CAT(H)=>TAT(Y)	1
Sorbus aucuparia	nad7	734	245	245	TCG(S)=>TTG(L)	0.88
Sorbus aucuparia	nad7	739	247	247	CCT(P)=>TTT(F)	1
Sorbus aucuparia	nad7	740	247	247	CCT(P)=>TTT(F)	1
Sorbus aucuparia	nad7	769	257	257	CGC(R)=>TGC(C)	1
Sorbus aucuparia	nad7	926	309	310	TCA(S)=>TTA(L)	0.88
Sorbus aucuparia	nad7	944	315	316	CCT(P)=>CTT(L)	1
Sorbus aucuparia	nad7	1057	353	354	CGT(R)=>TGT(C)	1
Sorbus aucuparia	nad7	1079	360	361	TCT(S)=>TTT(F)	1
Sorbus aucuparia	nad7	1103	368	369	TCT(S)=>TTT(F)	1
Sorbus aucuparia	nad7	1124	375	376	CCA(P)=>CTA(L)	1
Sorbus aucuparia	nad7	1166	389	390	TCT(S)=>TTT(F)	1
Sorbus aucuparia	nad9	92	31	31	TCT(S)=>TTT(F)	0.75
Sorbus aucuparia	nad9	113	38	38	CCA(P)=>CTA(L)	0.92
Sorbus aucuparia	nad9	167	56	56	TCG(S)=>TTG(L)	0.92
Sorbus aucuparia	nad9	298	100	100	CCG(P)=>TCG(S)	0.83
Sorbus aucuparia	nad9	328	110	110	CGG(R)=>TGG(W)	1
Sorbus aucuparia	nad9	368	123	123	TCC(S)=>TTC(F)	1
Sorbus aucuparia	nad9	398	133	133	TCA(S)=>TTA(L)	1
Sorbus aucuparia	nad9	439	147	147	CTT(L)=>TTT(F)	1
Sorbus aucuparia	rpl10	83	28	28	TCA(S)=>TTA(L)	0.5
Sorbus aucuparia	rpl10	101	34	34	TCG(S)=>TTG(L)	0.83
Sorbus aucuparia	rpl10	134	45	45	CCA(P)=>CTA(L)	0.83
Sorbus aucuparia	rpl10	155	52	52	CCA(P)=>CTA(L)	0.83
Sorbus aucuparia	rpl10	239	80	80	TCG(S)=>TTG(L)	0.83
Sorbus aucuparia	rpl10	314	105	105	TCA(S)=>TTA(L)	0.83
Sorbus aucuparia	rpl5	47	16	25	CCG(P)=>CTG(L)	1
Sorbus aucuparia	rpl5	64	22	31	CAC(H)=>TAC(Y)	1
Sorbus aucuparia	rpl5	92	31	40	TCG(S)=>TTG(L)	1
Sorbus aucuparia	rpl5	169	57	68	CGC(R)=>TGC(C)	0.89
Sorbus aucuparia	rpl5	263	88	107	GCC(A)=>GTC(V)	1
Sorbus aucuparia	rpl5	317	106	125	TCG(S)=>TTG(L)	0.89
Sorbus aucuparia	rpl5	512	171	192	CCA(P)=>CTA(L)	0.89
Sorbus aucuparia	rpl5	515	172	193	CCG(P)=>CTG(L)	1
Sorbus aucuparia	rps1	128	43	59	CCT(P)=>CTT(L)	0.67
Sorbus aucuparia	rps1	161	54	70	CCT(P)=>CTT(L)	0.67
Sorbus aucuparia	rps1	485	162	178	TCA(S)=>TTA(L)	0.67
Sorbus aucuparia	rps12	71	24	24	TCG(S)=>TTG(L)	0.94
Sorbus aucuparia	rps12	104	35	35	CCG(P)=>CTG(L)	1
Sorbus aucuparia	rps12	146	49	49	CCA(P)=>CTA(L)	1
Sorbus aucuparia	rps12	196	66	66	CAC(H)=>TAC(Y)	0.94
Sorbus aucuparia	rps13	5	2	6	TCA(S)=>TTA(L)	0.6
Sorbus aucuparia	rps13	26	9	13	TCA(S)=>TTA(L)	0.9
Sorbus aucuparia	rps13	56	19	23	TCA(S)=>TTA(L)	0.9
Sorbus aucuparia	rps13	100	34	38	CGT(R)=>TGT(C)	0.9
Sorbus aucuparia	rps13	256	86	90	CGT(R)=>TGT(C)	1
Sorbus aucuparia	rps13	287	96	100	TCG(S)=>TTG(L)	1
Sorbus aucuparia	rps14	47	16	16	GCG(A)=>GTG(V)	0.6
Sorbus aucuparia	rps14	188	63	92	TCG(S)=>TTG(L)	1
Sorbus aucuparia	rps3	512	171	176	TCA(S)=>TTA(L)	0.71
Sorbus aucuparia	rps3	595	199	212	CCC(P)=>TCC(S)	0.71
Sorbus aucuparia	rps3	713	238	251	TCG(S)=>TTG(L)	0.86
Sorbus aucuparia	rps3	994	332	352	CCG(P)=>TCG(S)	0.86
Sorbus aucuparia	rps3	1031	344	364	CCA(P)=>CTA(L)	0.86
Sorbus aucuparia	rps3	1364	455	480	CCG(P)=>CTG(L)	1
Sorbus aucuparia	rps3	1502	501	526	TCA(S)=>TTA(L)	1
Sorbus aucuparia	rps3	1555	519	545	CGT(R)=>TGT(C)	1
Sorbus aucuparia	rps3	1588	530	556	CCT(P)=>TCT(S)	0.57
Sorbus aucuparia	sdh4	155	52	52	CCA(P)=>CTA(L)	0.88
Sorbus aucuparia	sdh4	203	68	68	CCA(P)=>CTA(L)	0.75
Sorbus aucuparia	sdh4	259	87	87	CAT(H)=>TAT(Y)	0.88
Sorbus aucuparia	sdh4	298	100	100	CAT(H)=>TAT(Y)	0.62
Sorbus aucuparia	sdh4	353	118	118	TCT(S)=>TTT(F)	0.5
Sorbus aucuparia	sdh4	356	119	119	TCT(S)=>TTT(F)	0.62
Sorbus aucuparia subsp. pohuashanensis	cob	118	40	41	CCG (P) => TCG (S)	0.92
Sorbus aucuparia subsp. pohuashanensis	cob	178	60	61	CAC (H) => TAC (Y)	1
Sorbus aucuparia subsp. pohuashanensis	cob	286	96	97	CTC (L) => TTC (F)	1
Sorbus aucuparia subsp. pohuashanensis	cob	298	100	101	CAC (H) => TAC (Y)	1
Sorbus aucuparia subsp. pohuashanensis	cob	325	109	110	CAT (H) => TAT (Y)	1
Sorbus aucuparia subsp. pohuashanensis	cob	358	120	121	CGG (R) => TGG (W)	1
Sorbus aucuparia subsp. pohuashanensis	cob	407	136	137	ACA (T) => ATA (I)	1
Sorbus aucuparia subsp. pohuashanensis	cob	568	190	191	CAT (H) => TAT (Y)	0.92
Sorbus aucuparia subsp. pohuashanensis	cob	737	246	247	TCT (S) => TTT (F)	0.92
Sorbus aucuparia subsp. pohuashanensis	cob	808	270	271	CCC (P) => TCC (S)	1
Sorbus aucuparia subsp. pohuashanensis	cob	853	285	286	CAT (H) => TAT (Y)	1
Sorbus aucuparia subsp. pohuashanensis	cob	908	303	304	CCT (P) => CTT (L)	1
Sorbus aucuparia subsp. pohuashanensis	cob	982	328	329	CAC (H) => TAC (Y)	0.85
Sorbus aucuparia subsp. pohuashanensis	cob	1084	362	363	CCT (P) => TCT (S)	1
Sorbus aucuparia subsp. pohuashanensis	cob	1124	375	376	CCG (P) => CTG (L)	1
Sorbus aucuparia subsp. pohuashanensis	nad4L	8	3	3	CCT (P) => CTT (L)	0.88
Sorbus aucuparia subsp. pohuashanensis	nad6	53	18	20	GCA (A) => GTA (V)	0.7
Sorbus aucuparia subsp. pohuashanensis	nad6	88	30	32	CCC (P) => TTC (F)	0.7
Sorbus aucuparia subsp. pohuashanensis	nad6	89	30	32	CCC (P) => TTC (F)	0.7
Sorbus aucuparia subsp. pohuashanensis	nad6	95	32	34	CCA (P) => CTA (L)	1
Sorbus aucuparia subsp. pohuashanensis	nad6	103	35	37	CGC (R) => TGC (C)	1
Sorbus aucuparia subsp. pohuashanensis	nad6	161	54	56	CCA (P) => CTA (L)	1
Sorbus aucuparia subsp. pohuashanensis	nad6	169	57	59	CAT (H) => TAT (Y)	1
Sorbus aucuparia subsp. pohuashanensis	nad6	191	64	66	TCA (S) => TTA (L)	1
Sorbus aucuparia subsp. pohuashanensis	nad6	289	97	99	CTT (L) => TTT (F)	1
Sorbus aucuparia subsp. pohuashanensis	nad6	446	149	151	TCC (S) => TTC (F)	1
Sorbus aucuparia subsp. pohuashanensis	nad6	463	155	157	CCT (P) => TCT (S)	0.8
Sorbus aucuparia subsp. pohuashanensis	sdh4	155	52	52	CCA (P) => CTA (L)	0.88
Sorbus aucuparia subsp. pohuashanensis	sdh4	203	68	68	CCA (P) => CTA (L)	0.75
Sorbus aucuparia subsp. pohuashanensis	sdh4	259	87	87	CAT (H) => TAT (Y)	0.88
Sorbus aucuparia subsp. pohuashanensis	sdh4	298	100	100	CAT (H) => TAT (Y)	0.62
Sorbus aucuparia subsp. pohuashanensis	sdh4	353	118	118	TCT (S) => TTT (F)	0.5
Sorbus aucuparia subsp. pohuashanensis	sdh4	356	119	119	TCT (S) => TTT (F)	0.62
Sorbus aucuparia subsp. pohuashanensis	atp1	1064	355	357	TCG (S) => TTG (L)	1
Sorbus aucuparia subsp. pohuashanensis	atp1	1178	393	395	TCA (S) => TTA (L)	0.9
Sorbus aucuparia subsp. pohuashanensis	atp1	1216	406	408	CTT (L) => TTT (F)	1
Sorbus aucuparia subsp. pohuashanensis	atp1	1292	431	433	CCG (P) => CTG (L)	0.8
Sorbus aucuparia subsp. pohuashanensis	atp1	1415	472	474	CCA (P) => CTA (L)	1
Sorbus aucuparia subsp. pohuashanensis	atp1	1490	497	499	CCA (P) => CTA (L)	0.9
Sorbus aucuparia subsp. pohuashanensis	atp4	56	19	23	CCA (P) => CTA (L)	0.86
Sorbus aucuparia subsp. pohuashanensis	atp4	59	20	24	TCT (S) => TTT (F)	0.57
Sorbus aucuparia subsp. pohuashanensis	atp4	89	30	34	TCA (S) => TTA (L)	1
Sorbus aucuparia subsp. pohuashanensis	atp4	215	72	76	TCG (S) => TTG (L)	1
Sorbus aucuparia subsp. pohuashanensis	atp4	226	76	80	CCC (P) => TTC (F)	0.57
Sorbus aucuparia subsp. pohuashanensis	atp4	227	76	80	CCC (P) => TTC (F)	0.57
Sorbus aucuparia subsp. pohuashanensis	atp4	248	83	87	CCT (P) => CTT (L)	1
Sorbus aucuparia subsp. pohuashanensis	atp4	395	132	140	CCA (P) => CTA (L)	1
Sorbus aucuparia subsp. pohuashanensis	atp4	407	136	144	CCA (P) => CTA (L)	0.71
Sorbus aucuparia subsp. pohuashanensis	atp4	490	164	172	CCT (P) => TCT (S)	0.57
Sorbus aucuparia subsp. pohuashanensis	atp6	232	78	79	CCT (P) => TCT (S)	0.75
Sorbus aucuparia subsp. pohuashanensis	atp6	311	104	105	TCA (S) => TTA (L)	1
Sorbus aucuparia subsp. pohuashanensis	atp6	335	112	113	TCG (S) => TTG (L)	0.83
Sorbus aucuparia subsp. pohuashanensis	atp6	424	142	143	CGC (R) => TGC (C)	0.75
Sorbus aucuparia subsp. pohuashanensis	atp6	431	144	145	TCG (S) => TTG (L)	0.67
Sorbus aucuparia subsp. pohuashanensis	atp6	457	153	154	CGT (R) => TGT (C)	1
Sorbus aucuparia subsp. pohuashanensis	atp6	464	155	156	CCC (P) => CTC (L)	1
Sorbus aucuparia subsp. pohuashanensis	atp6	596	199	200	TCA (S) => TTA (L)	1
Sorbus aucuparia subsp. pohuashanensis	atp6	655	219	220	CCT (P) => TCT (S)	1
Sorbus aucuparia subsp. pohuashanensis	atp6	658	220	221	CAT (H) => TAT (Y)	1
Sorbus aucuparia subsp. pohuashanensis	atp6	680	227	228	TCA (S) => TTA (L)	1
Sorbus aucuparia subsp. pohuashanensis	atp6	722	241	242	TCA (S) => TTA (L)	1
Sorbus aucuparia subsp. pohuashanensis	atp6	794	265	266	CCT (P) => CTT (L)	0.92
Sorbus aucuparia subsp. pohuashanensis	atp6	830	277	278	CCG (P) => CTG (L)	1
Sorbus aucuparia subsp. pohuashanensis	atp6	851	284	285	TCA (S) => TTA (L)	1
Sorbus aucuparia subsp. pohuashanensis	atp6	859	287	288	CAT (H) => TAT (Y)	1
Sorbus aucuparia subsp. pohuashanensis	atp6	866	289	290	TCT (S) => TTT (F)	1
Sorbus aucuparia subsp. pohuashanensis	atp6	875	292	293	TCA (S) => TTA (L)	1
Sorbus aucuparia subsp. pohuashanensis	atp6	902	301	302	ACA (T) => ATA (I)	0.92
Sorbus aucuparia subsp. pohuashanensis	atp6	913	305	306	CAA (Q) => TAA (X)	1
Sorbus aucuparia subsp. pohuashanensis	atp8	47	16	16	TCA (S) => TTA (L)	1
Sorbus aucuparia subsp. pohuashanensis	atp8	58	20	20	CTC (L) => TTC (F)	1
Sorbus aucuparia subsp. pohuashanensis	atp8	452	151	151	CCA (P) => CTA (L)	0.75
Sorbus aucuparia subsp. pohuashanensis	atp9	53	18	18	TCA (S) => TTA (L)	1
Sorbus aucuparia subsp. pohuashanensis	atp9	83	28	28	TCA (S) => TTA (L)	1
Sorbus aucuparia subsp. pohuashanensis	atp9	167	56	56	TCA (S) => TTA (L)	1
Sorbus aucuparia subsp. pohuashanensis	atp9	215	72	72	TCG (S) => TTG (L)	1
Sorbus aucuparia subsp. pohuashanensis	atp9	224	75	75	CCA (P) => CTA (L)	1
Sorbus aucuparia subsp. pohuashanensis	atp9	245	82	82	TCA (S) => TTA (L)	1
Sorbus aucuparia subsp. pohuashanensis	atp9	248	83	83	TCC (S) => TTC (F)	1
Sorbus aucuparia subsp. pohuashanensis	ccmB	28	10	10	CAT (H) => TAT (Y)	0.89
Sorbus aucuparia subsp. pohuashanensis	ccmB	43	15	17	CCC (P) => TCC (S)	0.67
Sorbus aucuparia subsp. pohuashanensis	ccmB	71	24	26	CCA (P) => CTA (L)	1
Sorbus aucuparia subsp. pohuashanensis	ccmB	80	27	29	TCG (S) => TTG (L)	1
Sorbus aucuparia subsp. pohuashanensis	ccmB	128	43	45	TCA (S) => TTA (L)	1
Sorbus aucuparia subsp. pohuashanensis	ccmB	137	46	48	TCC (S) => TTC (F)	1
Sorbus aucuparia subsp. pohuashanensis	ccmB	149	50	52	TCG (S) => TTG (L)	1
Sorbus aucuparia subsp. pohuashanensis	ccmB	154	52	54	CGG (R) => TGG (W)	1
Sorbus aucuparia subsp. pohuashanensis	ccmB	160	54	56	CCT (P) => TCT (S)	0.67
Sorbus aucuparia subsp. pohuashanensis	ccmB	164	55	57	CCG (P) => CTG (L)	0.89
Sorbus aucuparia subsp. pohuashanensis	ccmB	172	58	60	CCT (P) => TCT (S)	0.89
Sorbus aucuparia subsp. pohuashanensis	ccmB	179	60	62	CCT (P) => CTT (L)	1
Sorbus aucuparia subsp. pohuashanensis	ccmB	181	61	63	CCC (P) => TCC (S)	0.78
Sorbus aucuparia subsp. pohuashanensis	ccmB	194	65	69	TCT (S) => TTT (F)	0.89
Sorbus aucuparia subsp. pohuashanensis	ccmB	286	96	102	CGG (R) => TGG (W)	1
Sorbus aucuparia subsp. pohuashanensis	ccmB	338	113	119	CCG (P) => CTG (L)	1
Sorbus aucuparia subsp. pohuashanensis	ccmB	367	123	129	CGG (R) => TGG (W)	0.78
Sorbus aucuparia subsp. pohuashanensis	ccmB	392	131	137	CCG (P) => CTG (L)	0.89
Sorbus aucuparia subsp. pohuashanensis	ccmB	424	142	148	CGT (R) => TGT (C)	0.89
Sorbus aucuparia subsp. pohuashanensis	ccmB	428	143	149	TCG (S) => TTG (L)	1
Sorbus aucuparia subsp. pohuashanensis	ccmB	467	156	163	TCG (S) => TTG (L)	0.89
Sorbus aucuparia subsp. pohuashanensis	ccmB	476	159	166	CCA (P) => CTA (L)	0.89
Sorbus aucuparia subsp. pohuashanensis	ccmB	494	165	172	TCA (S) => TTA (L)	1
Sorbus aucuparia subsp. pohuashanensis	ccmB	503	168	175	CCA (P) => CTA (L)	1
Sorbus aucuparia subsp. pohuashanensis	ccmB	512	171	178	TCT (S) => TTT (F)	1
Sorbus aucuparia subsp. pohuashanensis	ccmB	514	172	179	CGT (R) => TGT (C)	1
Sorbus aucuparia subsp. pohuashanensis	ccmB	551	184	191	TCA (S) => TTA (L)	1
Sorbus aucuparia subsp. pohuashanensis	ccmB	554	185	192	TCG (S) => TTG (L)	0.89
Sorbus aucuparia subsp. pohuashanensis	ccmB	566	189	196	TCC (S) => TTC (F)	0.78
Sorbus aucuparia subsp. pohuashanensis	ccmB	569	190	197	TCT (S) => TTT (F)	0.78
Sorbus aucuparia subsp. pohuashanensis	ccmB	572	191	198	CCG (P) => CTG (L)	1
Sorbus aucuparia subsp. pohuashanensis	ccmC	76	26	32	CGG (R) => TGG (W)	0.78
Sorbus aucuparia subsp. pohuashanensis	ccmC	103	35	41	CAT (H) => TAT (Y)	1
Sorbus aucuparia subsp. pohuashanensis	ccmC	115	39	45	CGG (R) => TGG (W)	0.78
Sorbus aucuparia subsp. pohuashanensis	ccmC	133	45	51	CTT (L) => TTT (F)	0.67
Sorbus aucuparia subsp. pohuashanensis	ccmC	161	54	60	CCG (P) => CTG (L)	0.78
Sorbus aucuparia subsp. pohuashanensis	ccmC	179	60	66	GCG (A) => GTG (V)	0.78
Sorbus aucuparia subsp. pohuashanensis	ccmC	184	62	68	CGG (R) => TGG (W)	1
Sorbus aucuparia subsp. pohuashanensis	ccmC	281	94	100	ACA (T) => ATA (I)	0.56
Sorbus aucuparia subsp. pohuashanensis	ccmC	331	111	117	CGG (R) => TGG (W)	1
Sorbus aucuparia subsp. pohuashanensis	ccmC	395	132	138	TCG (S) => TTG (L)	1
Sorbus aucuparia subsp. pohuashanensis	ccmC	400	134	140	CTT (L) => TTT (F)	0.89
Sorbus aucuparia subsp. pohuashanensis	ccmC	421	141	147	CGT (R) => TGT (C)	0.78
Sorbus aucuparia subsp. pohuashanensis	ccmC	436	146	152	CCT (P) => TCT (S)	0.89
Sorbus aucuparia subsp. pohuashanensis	ccmC	446	149	155	CCG (P) => CTG (L)	0.78
Sorbus aucuparia subsp. pohuashanensis	ccmC	458	153	159	TCA (S) => TTA (L)	0.78
Sorbus aucuparia subsp. pohuashanensis	ccmC	463	155	161	CGT (R) => TGT (C)	1
Sorbus aucuparia subsp. pohuashanensis	ccmC	467	156	162	GCT (A) => GTT (V)	0.78
Sorbus aucuparia subsp. pohuashanensis	ccmC	473	158	164	CCG (P) => CTG (L)	1
Sorbus aucuparia subsp. pohuashanensis	ccmC	497	166	172	TCT (S) => TTT (F)	1
Sorbus aucuparia subsp. pohuashanensis	ccmC	521	174	180	TCG (S) => TTG (L)	1
Sorbus aucuparia subsp. pohuashanensis	ccmC	548	183	189	TCT (S) => TTT (F)	1
Sorbus aucuparia subsp. pohuashanensis	ccmC	568	190	196	CCT (P) => TCT (S)	1
Sorbus aucuparia subsp. pohuashanensis	ccmC	575	192	198	CCC (P) => CTC (L)	1
Sorbus aucuparia subsp. pohuashanensis	ccmC	605	202	208	TCC (S) => TTC (F)	1
Sorbus aucuparia subsp. pohuashanensis	ccmC	608	203	209	CCC (P) => CTC (L)	0.89
Sorbus aucuparia subsp. pohuashanensis	ccmC	614	205	211	TCA (S) => TTA (L)	0.78
Sorbus aucuparia subsp. pohuashanensis	ccmC	619	207	213	CGT (R) => TGT (C)	0.78
Sorbus aucuparia subsp. pohuashanensis	ccmC	650	217	223	CCT (P) => CTT (L)	0.78
Sorbus aucuparia subsp. pohuashanensis	ccmC	656	219	225	CCA (P) => CTA (L)	0.89
Sorbus aucuparia subsp. pohuashanensis	ccmC	665	222	228	CCC (P) => CTC (L)	0.78
Sorbus aucuparia subsp. pohuashanensis	ccmC	673	225	231	CCT (P) => TCT (S)	0.78
Sorbus aucuparia subsp. pohuashanensis	ccmFc	38	13	13	TCC (S) => TTC (F)	0.83
Sorbus aucuparia subsp. pohuashanensis	ccmFc	50	17	17	CCT (P) => CTT (L)	1
Sorbus aucuparia subsp. pohuashanensis	ccmFc	103	35	35	CCC (P) => TCC (S)	1
Sorbus aucuparia subsp. pohuashanensis	ccmFc	119	40	40	TCT (S) => TTT (F)	1
Sorbus aucuparia subsp. pohuashanensis	ccmFc	122	41	41	TCC (S) => TTC (F)	1
Sorbus aucuparia subsp. pohuashanensis	ccmFc	146	49	49	CCT (P) => CTT (L)	1
Sorbus aucuparia subsp. pohuashanensis	ccmFc	151	51	51	CCT (P) => TCT (S)	0.83
Sorbus aucuparia subsp. pohuashanensis	ccmFc	160	54	54	CCT (P) => TCT (S)	0.67
Sorbus aucuparia subsp. pohuashanensis	ccmFc	310	104	104	CGT (R) => TGT (C)	0.5
Sorbus aucuparia subsp. pohuashanensis	ccmFc	406	136	136	CGT (R) => TGT (C)	0.83
Sorbus aucuparia subsp. pohuashanensis	ccmFc	412	138	138	CTC (L) => TTC (F)	0.67
Sorbus aucuparia subsp. pohuashanensis	ccmFc	614	205	209	GCG (A) => GTG (V)	0.83
Sorbus aucuparia subsp. pohuashanensis	ccmFc	665	222	226	CCG (P) => CTG (L)	1
Sorbus aucuparia subsp. pohuashanensis	ccmFc	698	233	239	GCT (A) => GTT (V)	0.83
Sorbus aucuparia subsp. pohuashanensis	ccmFc	878	293	299	TCT (S) => TTT (F)	0.83
Sorbus aucuparia subsp. pohuashanensis	ccmFc	985	329	335	CTT (L) => TTT (F)	1
Sorbus aucuparia subsp. pohuashanensis	ccmFc	1139	380	389	CCA (P) => CTA (L)	1
Sorbus aucuparia subsp. pohuashanensis	ccmFc	1160	387	396	TCG (S) => TTG (L)	1
Sorbus aucuparia subsp. pohuashanensis	ccmFc	1234	412	421	CGG (R) => TGG (W)	1
Sorbus aucuparia subsp. pohuashanensis	ccmFc	1259	420	429	TCG (S) => TTG (L)	1
Sorbus aucuparia subsp. pohuashanensis	ccmFc	1268	423	432	TCG (S) => TTG (L)	0.5
Sorbus aucuparia subsp. pohuashanensis	ccmFn	38	13	15	CCG (P) => CTG (L)	1
Sorbus aucuparia subsp. pohuashanensis	ccmFn	98	33	35	CCT (P) => CTT (L)	1
Sorbus aucuparia subsp. pohuashanensis	ccmFn	137	46	48	TCG (S) => TTG (L)	1
Sorbus aucuparia subsp. pohuashanensis	ccmFn	142	48	50	CGT (R) => TGT (C)	1
Sorbus aucuparia subsp. pohuashanensis	ccmFn	151	51	53	CCT (P) => TCT (S)	0.83
Sorbus aucuparia subsp. pohuashanensis	ccmFn	248	83	85	TCA (S) => TTA (L)	1
Sorbus aucuparia subsp. pohuashanensis	ccmFn	256	86	88	CGG (R) => TGG (W)	1
Sorbus aucuparia subsp. pohuashanensis	ccmFn	263	88	90	CCA (P) => CTA (L)	0.83
Sorbus aucuparia subsp. pohuashanensis	ccmFn	283	95	97	CTT (L) => TTT (F)	0.83
Sorbus aucuparia subsp. pohuashanensis	ccmFn	334	112	114	CAT (H) => TAT (Y)	0.67
Sorbus aucuparia subsp. pohuashanensis	ccmFn	356	119	121	TCC (S) => TTC (F)	0.67
Sorbus aucuparia subsp. pohuashanensis	ccmFn	365	122	124	TCG (S) => TTG (L)	0.67
Sorbus aucuparia subsp. pohuashanensis	ccmFn	484	162	164	CGT (R) => TGT (C)	0.83
Sorbus aucuparia subsp. pohuashanensis	ccmFn	565	189	191	CCT (P) => TTT (F)	0.5
Sorbus aucuparia subsp. pohuashanensis	ccmFn	566	189	191	CCT (P) => TTT (F)	0.5
Sorbus aucuparia subsp. pohuashanensis	ccmFn	617	206	208	CCT (P) => CTT (L)	0.5
Sorbus aucuparia subsp. pohuashanensis	ccmFn	712	238	240	CCT (P) => TTT (F)	0.67
Sorbus aucuparia subsp. pohuashanensis	ccmFn	713	238	240	CCT (P) => TTT (F)	0.67
Sorbus aucuparia subsp. pohuashanensis	ccmFn	722	241	243	TCA (S) => TTA (L)	0.83
Sorbus aucuparia subsp. pohuashanensis	ccmFn	760	254	256	CGT (R) => TGT (C)	1
Sorbus aucuparia subsp. pohuashanensis	ccmFn	782	261	263	TCA (S) => TTA (L)	1
Sorbus aucuparia subsp. pohuashanensis	ccmFn	794	265	267	CCA (P) => CTA (L)	1
Sorbus aucuparia subsp. pohuashanensis	ccmFn	809	270	272	TCA (S) => TTA (L)	1
Sorbus aucuparia subsp. pohuashanensis	ccmFn	958	320	322	CGC (R) => TGC (C)	1
Sorbus aucuparia subsp. pohuashanensis	ccmFn	986	329	331	ACA (T) => ATA (I)	1
Sorbus aucuparia subsp. pohuashanensis	ccmFn	1193	398	417	TCG (S) => TTG (L)	0.5
Sorbus aucuparia subsp. pohuashanensis	ccmFn	1276	426	445	CGG (R) => TGG (W)	1
Sorbus aucuparia subsp. pohuashanensis	ccmFn	1304	435	454	CCA (P) => CTA (L)	1
Sorbus aucuparia subsp. pohuashanensis	ccmFn	1321	441	460	CAT (H) => TAT (Y)	1
Sorbus aucuparia subsp. pohuashanensis	ccmFn	1336	446	465	CGG (R) => TGG (W)	1
Sorbus aucuparia subsp. pohuashanensis	ccmFn	1354	452	471	CGG (R) => TGG (W)	1
Sorbus aucuparia subsp. pohuashanensis	ccmFn	1387	463	482	CGG (R) => TGG (W)	1
Sorbus aucuparia subsp. pohuashanensis	ccmFn	1405	469	488	CGT (R) => TGT (C)	1
Sorbus aucuparia subsp. pohuashanensis	ccmFn	1448	483	502	TCG (S) => TTG (L)	1
Sorbus aucuparia subsp. pohuashanensis	ccmFn	1468	490	509	CTT (L) => TTT (F)	1
Sorbus aucuparia subsp. pohuashanensis	ccmFn	1472	491	510	CCA (P) => CTA (L)	1
Sorbus aucuparia subsp. pohuashanensis	ccmFn	1484	495	514	TCA (S) => TTA (L)	1
Sorbus aucuparia subsp. pohuashanensis	ccmFn	1567	523	542	CGG (R) => TGG (W)	0.67
Sorbus aucuparia subsp. pohuashanensis	cox1	155	52	82	TCT (S) => TTT (F)	1
Sorbus aucuparia subsp. pohuashanensis	cox1	167	56	86	TCT (S) => TTT (F)	1
Sorbus aucuparia subsp. pohuashanensis	cox1	365	122	152	TCT (S) => TTT (F)	1
Sorbus aucuparia subsp. pohuashanensis	cox1	428	143	173	TCC (S) => TTC (F)	1
Sorbus aucuparia subsp. pohuashanensis	cox1	464	155	185	TCA (S) => TTA (L)	1
Sorbus aucuparia subsp. pohuashanensis	cox1	581	194	224	TCT (S) => TTT (F)	1
Sorbus aucuparia subsp. pohuashanensis	cox1	628	210	240	CGG (R) => TGG (W)	1
Sorbus aucuparia subsp. pohuashanensis	cox1	659	220	250	CCC (P) => CTC (L)	1
Sorbus aucuparia subsp. pohuashanensis	cox1	674	225	255	TCC (S) => TTC (F)	1
Sorbus aucuparia subsp. pohuashanensis	cox1	758	253	283	ACA (T) => ATA (I)	1
Sorbus aucuparia subsp. pohuashanensis	cox1	1099	367	397	CAC (H) => TAC (Y)	1
Sorbus aucuparia subsp. pohuashanensis	cox1	1315	439	469	CGT (R) => TGT (C)	0.67
Sorbus aucuparia subsp. pohuashanensis	cox1	1318	440	470	CGT (R) => TGT (C)	0.78
Sorbus aucuparia subsp. pohuashanensis	cox1	1346	449	479	TCA (S) => TTA (L)	1
Sorbus aucuparia subsp. pohuashanensis	cox2	161	54	56	TCA (S) => TTA (L)	0.95
Sorbus aucuparia subsp. pohuashanensis	cox2	163	55	57	CGG (R) => TGG (W)	1
Sorbus aucuparia subsp. pohuashanensis	cox2	253	85	87	CGG (R) => TGG (W)	1
Sorbus aucuparia subsp. pohuashanensis	cox2	379	127	129	CGG (R) => TGG (W)	1
Sorbus aucuparia subsp. pohuashanensis	cox2	443	148	150	ACG (T) => ATG (M)	1
Sorbus aucuparia subsp. pohuashanensis	cox2	476	159	161	TCA (S) => TTA (L)	1
Sorbus aucuparia subsp. pohuashanensis	cox2	544	182	184	CCT (P) => TCT (S)	1
Sorbus aucuparia subsp. pohuashanensis	cox2	557	186	188	CCT (P) => CTT (L)	1
Sorbus aucuparia subsp. pohuashanensis	cox2	581	194	196	TCA (S) => TTA (L)	1
Sorbus aucuparia subsp. pohuashanensis	cox2	632	211	213	TCG (S) => TTG (L)	0.84
Sorbus aucuparia subsp. pohuashanensis	cox2	698	233	235	ACG (T) => ATG (M)	1
Sorbus aucuparia subsp. pohuashanensis	cox2	721	241	243	CCT (P) => TCT (S)	0.79
Sorbus aucuparia subsp. pohuashanensis	cox2	742	248	250	CGG (R) => TGG (W)	1
Sorbus aucuparia subsp. pohuashanensis	cox3	112	38	39	CCA (P) => TCA (S)	1
Sorbus aucuparia subsp. pohuashanensis	cox3	263	88	89	CCG (P) => CTG (L)	1
Sorbus aucuparia subsp. pohuashanensis	cox3	289	97	98	CTT (L) => TTT (F)	0.92
Sorbus aucuparia subsp. pohuashanensis	cox3	304	102	103	CGG (R) => TGG (W)	1
Sorbus aucuparia subsp. pohuashanensis	cox3	311	104	105	TCT (S) => TTT (F)	0.92
Sorbus aucuparia subsp. pohuashanensis	cox3	314	105	106	TCT (S) => TTT (F)	0.92
Sorbus aucuparia subsp. pohuashanensis	cox3	388	130	131	CGG (R) => TGG (W)	1
Sorbus aucuparia subsp. pohuashanensis	cox3	413	138	139	CCT (P) => CTT (L)	0.83
Sorbus aucuparia subsp. pohuashanensis	cox3	512	171	172	TCA (S) => TTA (L)	0.75
Sorbus aucuparia subsp. pohuashanensis	cox3	754	252	253	CGG (R) => TGG (W)	0.92
Sorbus aucuparia subsp. pohuashanensis	cox3	764	255	256	CCA (P) => CTA (L)	0.92
Sorbus aucuparia subsp. pohuashanensis	matR	85	29	49	CGC (R) => TGC (C)	0.75
Sorbus aucuparia subsp. pohuashanensis	matR	193	65	85	CCA (P) => TCA (S)	0.75
Sorbus aucuparia subsp. pohuashanensis	matR	235	79	99	CCC (P) => TTC (F)	0.62
Sorbus aucuparia subsp. pohuashanensis	matR	236	79	99	CCC (P) => TTC (F)	0.62
Sorbus aucuparia subsp. pohuashanensis	matR	326	109	129	CCA (P) => CTA (L)	1
Sorbus aucuparia subsp. pohuashanensis	matR	515	172	193	GCA (A) => GTA (V)	0.88
Sorbus aucuparia subsp. pohuashanensis	matR	641	214	235	CCT (P) => CTT (L)	1
Sorbus aucuparia subsp. pohuashanensis	matR	797	266	288	CCG (P) => CTG (L)	0.75
Sorbus aucuparia subsp. pohuashanensis	matR	863	288	310	CCG (P) => CTG (L)	0.62
Sorbus aucuparia subsp. pohuashanensis	matR	938	313	337	GCG (A) => GTG (V)	1
Sorbus aucuparia subsp. pohuashanensis	matR	1064	355	379	CCC (P) => CTC (L)	1
Sorbus aucuparia subsp. pohuashanensis	matR	1409	470	495	GCG (A) => GTG (V)	0.62
Sorbus aucuparia subsp. pohuashanensis	matR	1679	560	585	TCC (S) => TTC (F)	1
Sorbus aucuparia subsp. pohuashanensis	matR	1700	567	592	CCT (P) => CTT (L)	1
Sorbus aucuparia subsp. pohuashanensis	matR	1720	574	599	CGC (R) => TGC (C)	1
Sorbus aucuparia subsp. pohuashanensis	matR	1756	586	611	CAC (H) => TAC (Y)	1
Sorbus aucuparia subsp. pohuashanensis	matR	1826	609	634	CCA (P) => CTA (L)	0.88
Sorbus aucuparia subsp. pohuashanensis	matR	1844	615	640	TCA (S) => TTA (L)	0.88
Sorbus aucuparia subsp. pohuashanensis	mttB	31	11	30	CGT (R) => TGT (C)	0.88
Sorbus aucuparia subsp. pohuashanensis	mttB	43	15	34	CCG (P) => TCG (S)	1
Sorbus aucuparia subsp. pohuashanensis	mttB	59	20	39	TCT (S) => TTT (F)	0.88
Sorbus aucuparia subsp. pohuashanensis	mttB	62	21	40	CCA (P) => CTA (L)	1
Sorbus aucuparia subsp. pohuashanensis	mttB	119	40	62	TCA (S) => TTA (L)	0.75
Sorbus aucuparia subsp. pohuashanensis	mttB	131	44	66	TCC (S) => TTC (F)	0.62
Sorbus aucuparia subsp. pohuashanensis	mttB	133	45	67	CCG (P) => TCG (S)	0.88
Sorbus aucuparia subsp. pohuashanensis	mttB	155	52	74	TCA (S) => TTA (L)	0.5
Sorbus aucuparia subsp. pohuashanensis	mttB	193	65	87	CAT (H) => TAT (Y)	1
Sorbus aucuparia subsp. pohuashanensis	mttB	259	87	109	CTC (L) => TTC (F)	0.88
Sorbus aucuparia subsp. pohuashanensis	mttB	275	92	114	TCT (S) => TTT (F)	0.75
Sorbus aucuparia subsp. pohuashanensis	mttB	277	93	115	CGC (R) => TGC (C)	0.88
Sorbus aucuparia subsp. pohuashanensis	mttB	284	95	117	TCC (S) => TTC (F)	0.5
Sorbus aucuparia subsp. pohuashanensis	mttB	307	103	125	CCC (P) => TCC (S)	0.5
Sorbus aucuparia subsp. pohuashanensis	mttB	310	104	126	CGG (R) => TGG (W)	0.62
Sorbus aucuparia subsp. pohuashanensis	mttB	338	113	135	CCA (P) => CTA (L)	0.75
Sorbus aucuparia subsp. pohuashanensis	mttB	368	123	145	TCG (S) => TTG (L)	0.5
Sorbus aucuparia subsp. pohuashanensis	mttB	403	135	157	CAT (H) => TAT (Y)	0.88
Sorbus aucuparia subsp. pohuashanensis	mttB	428	143	165	TCG (S) => TTG (L)	0.88
Sorbus aucuparia subsp. pohuashanensis	mttB	436	146	168	CCA (P) => TCA (S)	1
Sorbus aucuparia subsp. pohuashanensis	mttB	472	158	180	CGT (R) => TGT (C)	0.88
Sorbus aucuparia subsp. pohuashanensis	mttB	479	160	182	CCA (P) => CTA (L)	0.62
Sorbus aucuparia subsp. pohuashanensis	mttB	541	181	203	CCG (P) => TCG (S)	1
Sorbus aucuparia subsp. pohuashanensis	mttB	590	197	219	ACC (T) => ATC (I)	0.75
Sorbus aucuparia subsp. pohuashanensis	mttB	598	200	222	CGT (R) => TGT (C)	0.62
Sorbus aucuparia subsp. pohuashanensis	mttB	614	205	227	TCG (S) => TTG (L)	0.5
Sorbus aucuparia subsp. pohuashanensis	nad1	20	7	7	ACG (T) => ATG (M)	0.7
Sorbus aucuparia subsp. pohuashanensis	nad1	233	78	78	TCC (S) => TTC (F)	0.9
Sorbus aucuparia subsp. pohuashanensis	nad1	283	95	95	CGG (R) => TGG (W)	1
Sorbus aucuparia subsp. pohuashanensis	nad1	326	109	109	TCG (S) => TTG (L)	1
Sorbus aucuparia subsp. pohuashanensis	nad1	454	152	152	CCT (P) => TCT (S)	0.9
Sorbus aucuparia subsp. pohuashanensis	nad1	508	170	170	CCC (P) => TCC (S)	1
Sorbus aucuparia subsp. pohuashanensis	nad1	511	171	171	CGT (R) => TGT (C)	1
Sorbus aucuparia subsp. pohuashanensis	nad1	518	173	173	TCG (S) => TTG (L)	0.7
Sorbus aucuparia subsp. pohuashanensis	nad1	554	185	185	TCC (S) => TTC (F)	1
Sorbus aucuparia subsp. pohuashanensis	nad1	598	200	200	CGT (R) => TGT (C)	1
Sorbus aucuparia subsp. pohuashanensis	nad1	653	218	218	TCA (S) => TTA (L)	1
Sorbus aucuparia subsp. pohuashanensis	nad1	692	231	231	TCT (S) => TTT (F)	0.9
Sorbus aucuparia subsp. pohuashanensis	nad1	749	250	251	TCG (S) => TTG (L)	0.9
Sorbus aucuparia subsp. pohuashanensis	nad1	755	252	253	TCT (S) => TTT (F)	1
Sorbus aucuparia subsp. pohuashanensis	nad1	758	253	254	CCA (P) => CTA (L)	1
Sorbus aucuparia subsp. pohuashanensis	nad1	770	257	258	CCG (P) => CTG (L)	1
Sorbus aucuparia subsp. pohuashanensis	nad1	845	282	283	CCG (P) => CTG (L)	1
Sorbus aucuparia subsp. pohuashanensis	nad1	913	305	306	CGG (R) => TGG (W)	1
Sorbus aucuparia subsp. pohuashanensis	nad1	943	315	316	CGG (R) => TGG (W)	1
Sorbus aucuparia subsp. pohuashanensis	nad1	952	318	319	CCC (P) => TCC (S)	0.6
Sorbus aucuparia subsp. pohuashanensis	nad1	968	323	324	TCA (S) => TTA (L)	1
Sorbus aucuparia subsp. pohuashanensis	nad2	262	88	89	CTT(L)=>TTT(F)	0.56
Sorbus aucuparia subsp. pohuashanensis	nad2	308	103	104	TCT(S)=>TTT(F)	0.67
Sorbus aucuparia subsp. pohuashanensis	nad2	788	263	267	TCT(S)=>TTT(F)	0.67
Sorbus aucuparia subsp. pohuashanensis	nad2	1247	416	420	CCA(P)=>CTA(L)	0.67
Sorbus aucuparia subsp. pohuashanensis	nad2	1400	467	471	TCA(S)=>TTA(L)	0.67
Sorbus aucuparia subsp. pohuashanensis	nad2	958	320	324	CGT(R)=>TGT(C)	0.78
Sorbus aucuparia subsp. pohuashanensis	nad2	26	9	10	TCC(S)=>TTC(F)	0.89
Sorbus aucuparia subsp. pohuashanensis	nad2	311	104	105	TCC(S)=>TTC(F)	1
Sorbus aucuparia subsp. pohuashanensis	nad2	356	119	120	CCA(P)=>CTA(L)	1
Sorbus aucuparia subsp. pohuashanensis	nad2	361	121	122	CCT(P)=>TCT(S)	1
Sorbus aucuparia subsp. pohuashanensis	nad2	367	123	124	CGC(R)=>TGC(C)	1
Sorbus aucuparia subsp. pohuashanensis	nad2	394	132	133	CAT(H)=>TAT(Y)	1
Sorbus aucuparia subsp. pohuashanensis	nad2	401	134	135	TCA(S)=>TTA(L)	1
Sorbus aucuparia subsp. pohuashanensis	nad2	428	143	144	CCT(P)=>CTT(L)	1
Sorbus aucuparia subsp. pohuashanensis	nad2	497	166	167	TCG(S)=>TTG(L)	1
Sorbus aucuparia subsp. pohuashanensis	nad2	523	175	176	CCC(P)=>TCC(S)	1
Sorbus aucuparia subsp. pohuashanensis	nad2	662	221	225	TCT(S)=>TTT(F)	1
Sorbus aucuparia subsp. pohuashanensis	nad2	800	267	271	TCA(S)=>TTA(L)	1
Sorbus aucuparia subsp. pohuashanensis	nad2	809	270	274	TCT(S)=>TTT(F)	1
Sorbus aucuparia subsp. pohuashanensis	nad2	920	307	311	CCT(P)=>CTT(L)	1
Sorbus aucuparia subsp. pohuashanensis	nad2	928	310	314	CAT(H)=>TAT(Y)	1
Sorbus aucuparia subsp. pohuashanensis	nad2	962	321	325	ACA(T)=>ATA(I)	1
Sorbus aucuparia subsp. pohuashanensis	nad2	1127	376	380	TCG(S)=>TTG(L)	1
Sorbus aucuparia subsp. pohuashanensis	nad2	1276	426	430	CGT(R)=>TGT(C)	1
Sorbus aucuparia subsp. pohuashanensis	nad2	1298	433	437	GCG(A)=>GTG(V)	1
Sorbus aucuparia subsp. pohuashanensis	nad2	1403	468	472	TCC(S)=>TTC(F)	1
Sorbus aucuparia subsp. pohuashanensis	nad2	1409	470	474	TCA(S)=>TTA(L)	1
Sorbus aucuparia subsp. pohuashanensis	nad2	1457	486	490	TCA(S)=>TTA(L)	1
Sorbus aucuparia subsp. pohuashanensis	nad3	5	2	2	TCA (S) => TTA (L)	0.68
Sorbus aucuparia subsp. pohuashanensis	nad3	35	12	12	GCG (A) => GTG (V)	0.95
Sorbus aucuparia subsp. pohuashanensis	nad3	44	15	15	CCG (P) => CTG (L)	1
Sorbus aucuparia subsp. pohuashanensis	nad3	62	21	21	CCA (P) => CTA (L)	0.95
Sorbus aucuparia subsp. pohuashanensis	nad3	80	27	27	CCA (P) => CTA (L)	1
Sorbus aucuparia subsp. pohuashanensis	nad3	208	70	71	CTT (L) => TTT (F)	0.95
Sorbus aucuparia subsp. pohuashanensis	nad3	215	72	73	CCG (P) => CTG (L)	1
Sorbus aucuparia subsp. pohuashanensis	nad3	230	77	78	TCC (S) => TTC (F)	0.86
Sorbus aucuparia subsp. pohuashanensis	nad3	247	83	84	CCT (P) => TCT (S)	1
Sorbus aucuparia subsp. pohuashanensis	nad3	266	89	90	CCG (P) => CTG (L)	1
Sorbus aucuparia subsp. pohuashanensis	nad3	275	92	93	TCT (S) => TTT (F)	1
Sorbus aucuparia subsp. pohuashanensis	nad3	317	106	107	TCT (S) => TTT (F)	0.95
Sorbus aucuparia subsp. pohuashanensis	nad3	344	115	116	TCG (S) => TTG (L)	1
Sorbus aucuparia subsp. pohuashanensis	nad3	349	117	118	CGG (R) => TGG (W)	1
Sorbus aucuparia subsp. pohuashanensis	nad4	29	10	10	TCT (S) => TTT (F)	0.67
Sorbus aucuparia subsp. pohuashanensis	nad4	74	25	25	ACT (T) => ATT (I)	0.89
Sorbus aucuparia subsp. pohuashanensis	nad4	77	26	26	CCT (P) => CTT (L)	0.78
Sorbus aucuparia subsp. pohuashanensis	nad4	107	36	36	CCG (P) => CTG (L)	1
Sorbus aucuparia subsp. pohuashanensis	nad4	154	52	52	CCC (P) => TCC (S)	1
Sorbus aucuparia subsp. pohuashanensis	nad4	158	53	53	CCT (P) => CTT (L)	1
Sorbus aucuparia subsp. pohuashanensis	nad4	164	55	55	CCT (P) => CTT (L)	0.67
Sorbus aucuparia subsp. pohuashanensis	nad4	166	56	56	CGG (R) => TGG (W)	1
Sorbus aucuparia subsp. pohuashanensis	nad4	197	66	66	TCT (S) => TTT (F)	1
Sorbus aucuparia subsp. pohuashanensis	nad4	317	106	106	TCA (S) => TTA (L)	1
Sorbus aucuparia subsp. pohuashanensis	nad4	362	121	121	ACA (T) => ATA (I)	0.89
Sorbus aucuparia subsp. pohuashanensis	nad4	368	123	123	TCT (S) => TTT (F)	1
Sorbus aucuparia subsp. pohuashanensis	nad4	376	126	126	CGT (R) => TGT (C)	0.78
Sorbus aucuparia subsp. pohuashanensis	nad4	403	135	135	CGC (R) => TGC (C)	1
Sorbus aucuparia subsp. pohuashanensis	nad4	416	139	139	CCT (P) => CTT (L)	0.89
Sorbus aucuparia subsp. pohuashanensis	nad4	433	145	145	CTT (L) => TTT (F)	1
Sorbus aucuparia subsp. pohuashanensis	nad4	436	146	146	CCC (P) => TTC (F)	0.89
Sorbus aucuparia subsp. pohuashanensis	nad4	437	146	146	CCC (P) => TTC (F)	0.89
Sorbus aucuparia subsp. pohuashanensis	nad4	577	193	193	CTC (L) => TTC (F)	0.67
Sorbus aucuparia subsp. pohuashanensis	nad4	659	220	220	TCT (S) => TTT (F)	1
Sorbus aucuparia subsp. pohuashanensis	nad4	767	256	256	CCT (P) => CTT (L)	1
Sorbus aucuparia subsp. pohuashanensis	nad4	836	279	279	TCC (S) => TTC (F)	1
Sorbus aucuparia subsp. pohuashanensis	nad4	857	286	286	TCA (S) => TTA (L)	1
Sorbus aucuparia subsp. pohuashanensis	nad4	896	299	299	TCA (S) => TTA (L)	0.89
Sorbus aucuparia subsp. pohuashanensis	nad4	977	326	326	CCG (P) => CTG (L)	0.78
Sorbus aucuparia subsp. pohuashanensis	nad4	1010	337	337	CCG (P) => CTG (L)	1
Sorbus aucuparia subsp. pohuashanensis	nad4	1033	345	345	CCT (P) => TCT (S)	1
Sorbus aucuparia subsp. pohuashanensis	nad4	1109	370	370	TCA (S) => TTA (L)	1
Sorbus aucuparia subsp. pohuashanensis	nad4	1129	377	377	CTC (L) => TTC (F)	1
Sorbus aucuparia subsp. pohuashanensis	nad4	1142	381	381	TCC (S) => TTC (F)	1
Sorbus aucuparia subsp. pohuashanensis	nad4	1148	383	383	TCT (S) => TTT (F)	0.89
Sorbus aucuparia subsp. pohuashanensis	nad4	1151	384	384	TCC (S) => TTC (F)	1
Sorbus aucuparia subsp. pohuashanensis	nad4	1172	391	391	TCA (S) => TTA (L)	1
Sorbus aucuparia subsp. pohuashanensis	nad4	1205	402	402	CCC (P) => CTC (L)	1
Sorbus aucuparia subsp. pohuashanensis	nad4	1355	452	452	CCA (P) => CTA (L)	1
Sorbus aucuparia subsp. pohuashanensis	nad4	1373	458	458	TCT (S) => TTT (F)	0.78
Sorbus aucuparia subsp. pohuashanensis	nad4	1405	469	469	CGG (R) => TGG (W)	1
Sorbus aucuparia subsp. pohuashanensis	nad4	1417	473	473	CAC (H) => TAC (Y)	1
Sorbus aucuparia subsp. pohuashanensis	nad4	1433	478	478	CCG (P) => CTG (L)	1
Sorbus aucuparia subsp. pohuashanensis	nad5	155	52	52	CCG (P) => CTG (L)	1
Sorbus aucuparia subsp. pohuashanensis	nad5	257	86	91	TCC (S) => TTC (F)	0.7
Sorbus aucuparia subsp. pohuashanensis	nad5	343	115	120	CTT (L) => TTT (F)	1
Sorbus aucuparia subsp. pohuashanensis	nad5	359	120	125	CCA (P) => CTA (L)	0.9
Sorbus aucuparia subsp. pohuashanensis	nad5	383	128	133	TCT (S) => TTT (F)	0.9
Sorbus aucuparia subsp. pohuashanensis	nad5	479	160	165	ACA (T) => ATA (I)	1
Sorbus aucuparia subsp. pohuashanensis	nad5	491	164	169	CCT (P) => CTT (L)	1
Sorbus aucuparia subsp. pohuashanensis	nad5	524	175	180	CCT (P) => CTT (L)	1
Sorbus aucuparia subsp. pohuashanensis	nad5	538	180	185	CGT (R) => TGT (C)	1
Sorbus aucuparia subsp. pohuashanensis	nad5	583	195	200	CGT (R) => TGT (C)	1
Sorbus aucuparia subsp. pohuashanensis	nad5	614	205	213	TCT (S) => TTT (F)	0.9
Sorbus aucuparia subsp. pohuashanensis	nad5	710	237	245	TCA (S) => TTA (L)	1
Sorbus aucuparia subsp. pohuashanensis	nad5	749	250	258	TCG (S) => TTG (L)	1
Sorbus aucuparia subsp. pohuashanensis	nad5	820	274	282	CCA (P) => TCA (S)	0.9
Sorbus aucuparia subsp. pohuashanensis	nad5	848	283	291	TCT (S) => TTT (F)	0.8
Sorbus aucuparia subsp. pohuashanensis	nad5	860	287	295	ACG (T) => ATG (M)	1
Sorbus aucuparia subsp. pohuashanensis	nad5	1385	462	470	TCA (S) => TTA (L)	1
Sorbus aucuparia subsp. pohuashanensis	nad7	38	13	13	TCG (S) => TTG (L)	0.75
Sorbus aucuparia subsp. pohuashanensis	nad7	44	15	15	TCC (S) => TTC (F)	1
Sorbus aucuparia subsp. pohuashanensis	nad7	77	26	26	TCA (S) => TTA (L)	1
Sorbus aucuparia subsp. pohuashanensis	nad7	83	28	28	TCA (S) => TTA (L)	1
Sorbus aucuparia subsp. pohuashanensis	nad7	137	46	46	TCA (S) => TTA (L)	1
Sorbus aucuparia subsp. pohuashanensis	nad7	200	67	67	TCT (S) => TTT (F)	1
Sorbus aucuparia subsp. pohuashanensis	nad7	209	70	70	TCA (S) => TTA (L)	0.88
Sorbus aucuparia subsp. pohuashanensis	nad7	244	82	82	CAT (H) => TAT (Y)	1
Sorbus aucuparia subsp. pohuashanensis	nad7	251	84	84	TCA (S) => TTA (L)	1
Sorbus aucuparia subsp. pohuashanensis	nad7	316	106	106	CGT (R) => TGT (C)	1
Sorbus aucuparia subsp. pohuashanensis	nad7	335	112	112	TCA (S) => TTA (L)	0.88
Sorbus aucuparia subsp. pohuashanensis	nad7	344	115	115	TCA (S) => TTA (L)	1
Sorbus aucuparia subsp. pohuashanensis	nad7	383	128	128	TCA (S) => TTA (L)	1
Sorbus aucuparia subsp. pohuashanensis	nad7	533	178	178	TCC (S) => TTC (F)	1
Sorbus aucuparia subsp. pohuashanensis	nad7	578	193	193	TCA (S) => TTA (L)	0.88
Sorbus aucuparia subsp. pohuashanensis	nad7	679	227	227	CCA (P) => TCA (S)	0.88
Sorbus aucuparia subsp. pohuashanensis	nad7	698	233	233	TCG (S) => TTG (L)	1
Sorbus aucuparia subsp. pohuashanensis	nad7	724	242	242	CAT (H) => TAT (Y)	1
Sorbus aucuparia subsp. pohuashanensis	nad7	734	245	245	TCG (S) => TTG (L)	0.88
Sorbus aucuparia subsp. pohuashanensis	nad7	739	247	247	CCT (P) => TTT (F)	1
Sorbus aucuparia subsp. pohuashanensis	nad7	740	247	247	CCT (P) => TTT (F)	1
Sorbus aucuparia subsp. pohuashanensis	nad7	769	257	257	CGC (R) => TGC (C)	1
Sorbus aucuparia subsp. pohuashanensis	nad7	926	309	310	TCA (S) => TTA (L)	0.88
Sorbus aucuparia subsp. pohuashanensis	nad7	944	315	316	CCT (P) => CTT (L)	1
Sorbus aucuparia subsp. pohuashanensis	nad7	1057	353	354	CGT (R) => TGT (C)	1
Sorbus aucuparia subsp. pohuashanensis	nad7	1079	360	361	TCT (S) => TTT (F)	1
Sorbus aucuparia subsp. pohuashanensis	nad7	1103	368	369	TCT (S) => TTT (F)	1
Sorbus aucuparia subsp. pohuashanensis	nad7	1124	375	376	CCA (P) => CTA (L)	1
Sorbus aucuparia subsp. pohuashanensis	nad7	1166	389	390	TCT (S) => TTT (F)	1
Sorbus aucuparia subsp. pohuashanensis	nad9	92	31	31	TCT (S) => TTT (F)	0.75
Sorbus aucuparia subsp. pohuashanensis	nad9	113	38	38	CCA (P) => CTA (L)	0.92
Sorbus aucuparia subsp. pohuashanensis	nad9	167	56	56	TCG (S) => TTG (L)	0.92
Sorbus aucuparia subsp. pohuashanensis	nad9	298	100	100	CCG (P) => TCG (S)	0.83
Sorbus aucuparia subsp. pohuashanensis	nad9	328	110	110	CGG (R) => TGG (W)	1
Sorbus aucuparia subsp. pohuashanensis	nad9	368	123	123	TCC (S) => TTC (F)	1
Sorbus aucuparia subsp. pohuashanensis	nad9	398	133	133	TCA (S) => TTA (L)	1
Sorbus aucuparia subsp. pohuashanensis	nad9	439	147	147	CTT (L) => TTT (F)	1
Sorbus aucuparia subsp. pohuashanensis	rpl10	83	28	28	TCA (S) => TTA (L)	0.5
Sorbus aucuparia subsp. pohuashanensis	rpl10	101	34	34	TCG (S) => TTG (L)	0.83
Sorbus aucuparia subsp. pohuashanensis	rpl10	134	45	45	CCA (P) => CTA (L)	0.83
Sorbus aucuparia subsp. pohuashanensis	rpl10	155	52	52	CCA (P) => CTA (L)	0.83
Sorbus aucuparia subsp. pohuashanensis	rpl10	239	80	80	TCG (S) => TTG (L)	0.83
Sorbus aucuparia subsp. pohuashanensis	rpl10	314	105	105	TCA (S) => TTA (L)	0.83
Sorbus aucuparia subsp. pohuashanensis	rpl5	47	16	25	CCG (P) => CTG (L)	1
Sorbus aucuparia subsp. pohuashanensis	rpl5	64	22	31	CAC (H) => TAC (Y)	1
Sorbus aucuparia subsp. pohuashanensis	rpl5	92	31	40	TCG (S) => TTG (L)	1
Sorbus aucuparia subsp. pohuashanensis	rpl5	169	57	68	CGC (R) => TGC (C)	0.89
Sorbus aucuparia subsp. pohuashanensis	rpl5	263	88	107	GCC (A) => GTC (V)	1
Sorbus aucuparia subsp. pohuashanensis	rpl5	317	106	125	TCG (S) => TTG (L)	0.89
Sorbus aucuparia subsp. pohuashanensis	rpl5	512	171	192	CCA (P) => CTA (L)	0.89
Sorbus aucuparia subsp. pohuashanensis	rpl5	515	172	193	CCG (P) => CTG (L)	1
Sorbus aucuparia subsp. pohuashanensis	rps1	128	43	59	CCT (P) => CTT (L)	0.67
Sorbus aucuparia subsp. pohuashanensis	rps1	161	54	70	CCT (P) => CTT (L)	0.67
Sorbus aucuparia subsp. pohuashanensis	rps1	485	162	178	TCA (S) => TTA (L)	0.67
Sorbus aucuparia subsp. pohuashanensis	rps12	71	24	24	TCG (S) => TTG (L)	0.94
Sorbus aucuparia subsp. pohuashanensis	rps12	104	35	35	CCG (P) => CTG (L)	1
Sorbus aucuparia subsp. pohuashanensis	rps12	146	49	49	CCA (P) => CTA (L)	1
Sorbus aucuparia subsp. pohuashanensis	rps12	196	66	66	CAC (H) => TAC (Y)	0.94
Sorbus aucuparia subsp. pohuashanensis	rps13	5	2	6	TCA (S) => TTA (L)	0.6
Sorbus aucuparia subsp. pohuashanensis	rps13	26	9	13	TCA (S) => TTA (L)	0.9
Sorbus aucuparia subsp. pohuashanensis	rps13	56	19	23	TCA (S) => TTA (L)	0.9
Sorbus aucuparia subsp. pohuashanensis	rps13	100	34	38	CGT (R) => TGT (C)	0.9
Sorbus aucuparia subsp. pohuashanensis	rps13	256	86	90	CGT (R) => TGT (C)	1
Sorbus aucuparia subsp. pohuashanensis	rps13	287	96	100	TCG (S) => TTG (L)	1
Sorbus aucuparia subsp. pohuashanensis	rps14	47	16	16	GCG (A) => GTG (V)	0.6
Sorbus aucuparia subsp. pohuashanensis	rps14	188	63	92	TCG (S) => TTG (L)	1
Sorbus aucuparia subsp. pohuashanensis	rps3	512	171	176	TCA (S) => TTA (L)	0.71
Sorbus aucuparia subsp. pohuashanensis	rps3	595	199	212	CCC (P) => TCC (S)	0.71
Sorbus aucuparia subsp. pohuashanensis	rps3	713	238	251	TCG (S) => TTG (L)	0.86
Sorbus aucuparia subsp. pohuashanensis	rps3	994	332	352	CCG (P) => TCG (S)	0.86
Sorbus aucuparia subsp. pohuashanensis	rps3	1031	344	364	CCA (P) => CTA (L)	0.86
Sorbus aucuparia subsp. pohuashanensis	rps3	1364	455	480	CCG (P) => CTG (L)	1
Sorbus aucuparia subsp. pohuashanensis	rps3	1502	501	526	TCA (S) => TTA (L)	1
Sorbus aucuparia subsp. pohuashanensis	rps3	1555	519	545	CGT (R) => TGT (C)	1
Sorbus aucuparia subsp. pohuashanensis	rps3	1588	530	556	CCT (P) => TCT (S)	0.57
Karpatiosorbus bristoliensis	atp1	1292	431	433	CCG(P)=>CTG(L)	0.8
Karpatiosorbus bristoliensis	atp1	1178	393	395	TCA(S)=>TTA(L)	0.9
Karpatiosorbus bristoliensis	atp1	1490	497	499	CCA(P)=>CTA(L)	0.9
Karpatiosorbus bristoliensis	atp1	1064	355	357	TCG(S)=>TTG(L)	1
Karpatiosorbus bristoliensis	atp1	1216	406	408	CTT(L)=>TTT(F)	1
Karpatiosorbus bristoliensis	atp1	1415	472	474	CCA(P)=>CTA(L)	1
Karpatiosorbus bristoliensis	atp4	59	20	24	TCT(S)=>TTT(F)	0.57
Karpatiosorbus bristoliensis	atp4	226	76	80	CCC(P)=>TTC(F)	0.57
Karpatiosorbus bristoliensis	atp4	227	76	80	CCC(P)=>TTC(F)	0.57
Karpatiosorbus bristoliensis	atp4	490	164	172	CCT(P)=>TCT(S)	0.57
Karpatiosorbus bristoliensis	atp4	407	136	144	CCA(P)=>CTA(L)	0.71
Karpatiosorbus bristoliensis	atp4	56	19	23	CCA(P)=>CTA(L)	0.86
Karpatiosorbus bristoliensis	atp4	89	30	34	TCA(S)=>TTA(L)	1
Karpatiosorbus bristoliensis	atp4	215	72	76	TCG(S)=>TTG(L)	1
Karpatiosorbus bristoliensis	atp4	248	83	87	CCT(P)=>CTT(L)	1
Karpatiosorbus bristoliensis	atp4	395	132	140	CCA(P)=>CTA(L)	1
Karpatiosorbus bristoliensis	atp6	236	79	96	TCG(S)=>TTG(L)	0.67
Karpatiosorbus bristoliensis	atp6	37	13	30	CCT(P)=>TCT(S)	0.75
Karpatiosorbus bristoliensis	atp6	229	77	94	CGC(R)=>TGC(C)	0.75
Karpatiosorbus bristoliensis	atp6	140	47	64	TCG(S)=>TTG(L)	0.83
Karpatiosorbus bristoliensis	atp6	599	200	217	CCT(P)=>CTT(L)	0.92
Karpatiosorbus bristoliensis	atp6	707	236	253	ACA(T)=>ATA(I)	0.92
Karpatiosorbus bristoliensis	atp6	116	39	56	TCA(S)=>TTA(L)	1
Karpatiosorbus bristoliensis	atp6	262	88	105	CGT(R)=>TGT(C)	1
Karpatiosorbus bristoliensis	atp6	269	90	107	CCC(P)=>CTC(L)	1
Karpatiosorbus bristoliensis	atp6	401	134	151	TCA(S)=>TTA(L)	1
Karpatiosorbus bristoliensis	atp6	460	154	171	CCT(P)=>TCT(S)	1
Karpatiosorbus bristoliensis	atp6	463	155	172	CAT(H)=>TAT(Y)	1
Karpatiosorbus bristoliensis	atp6	485	162	179	TCA(S)=>TTA(L)	1
Karpatiosorbus bristoliensis	atp6	527	176	193	TCA(S)=>TTA(L)	1
Karpatiosorbus bristoliensis	atp6	635	212	229	CCG(P)=>CTG(L)	1
Karpatiosorbus bristoliensis	atp6	656	219	236	TCA(S)=>TTA(L)	1
Karpatiosorbus bristoliensis	atp6	664	222	239	CAT(H)=>TAT(Y)	1
Karpatiosorbus bristoliensis	atp6	671	224	241	TCT(S)=>TTT(F)	1
Karpatiosorbus bristoliensis	atp6	680	227	244	TCA(S)=>TTA(L)	1
Karpatiosorbus bristoliensis	atp6	718	240	257	CAA(Q)=>TAA(X)	1
Karpatiosorbus bristoliensis	atp8	452	151	151	CCA(P)=>CTA(L)	0.75
Karpatiosorbus bristoliensis	atp8	47	16	16	TCA(S)=>TTA(L)	1
Karpatiosorbus bristoliensis	atp8	58	20	20	CTC(L)=>TTC(F)	1
Karpatiosorbus bristoliensis	atp9	20	7	7	TCA(S)=>TTA(L)	1
Karpatiosorbus bristoliensis	atp9	50	17	17	TCA(S)=>TTA(L)	1
Karpatiosorbus bristoliensis	atp9	134	45	45	TCA(S)=>TTA(L)	1
Karpatiosorbus bristoliensis	atp9	182	61	61	TCG(S)=>TTG(L)	1
Karpatiosorbus bristoliensis	atp9	191	64	64	CCA(P)=>CTA(L)	1
Karpatiosorbus bristoliensis	atp9	212	71	71	TCA(S)=>TTA(L)	1
Karpatiosorbus bristoliensis	atp9	215	72	72	TCC(S)=>TTC(F)	1
Karpatiosorbus bristoliensis	ccmB	43	15	17	CCC(P)=>TCC(S)	0.67
Karpatiosorbus bristoliensis	ccmB	160	54	56	CCT(P)=>TCT(S)	0.67
Karpatiosorbus bristoliensis	ccmB	181	61	63	CCC(P)=>TCC(S)	0.78
Karpatiosorbus bristoliensis	ccmB	367	123	129	CGG(R)=>TGG(W)	0.78
Karpatiosorbus bristoliensis	ccmB	566	189	196	TCC(S)=>TTC(F)	0.78
Karpatiosorbus bristoliensis	ccmB	569	190	197	TCT(S)=>TTT(F)	0.78
Karpatiosorbus bristoliensis	ccmB	28	10	10	CAT(H)=>TAT(Y)	0.89
Karpatiosorbus bristoliensis	ccmB	164	55	57	CCG(P)=>CTG(L)	0.89
Karpatiosorbus bristoliensis	ccmB	172	58	60	CCT(P)=>TCT(S)	0.89
Karpatiosorbus bristoliensis	ccmB	194	65	69	TCT(S)=>TTT(F)	0.89
Karpatiosorbus bristoliensis	ccmB	392	131	137	CCG(P)=>CTG(L)	0.89
Karpatiosorbus bristoliensis	ccmB	424	142	148	CGT(R)=>TGT(C)	0.89
Karpatiosorbus bristoliensis	ccmB	467	156	163	TCG(S)=>TTG(L)	0.89
Karpatiosorbus bristoliensis	ccmB	476	159	166	CCA(P)=>CTA(L)	0.89
Karpatiosorbus bristoliensis	ccmB	554	185	192	TCG(S)=>TTG(L)	0.89
Karpatiosorbus bristoliensis	ccmB	71	24	26	CCA(P)=>CTA(L)	1
Karpatiosorbus bristoliensis	ccmB	80	27	29	TCG(S)=>TTG(L)	1
Karpatiosorbus bristoliensis	ccmB	128	43	45	TCA(S)=>TTA(L)	1
Karpatiosorbus bristoliensis	ccmB	137	46	48	TCC(S)=>TTC(F)	1
Karpatiosorbus bristoliensis	ccmB	149	50	52	TCG(S)=>TTG(L)	1
Karpatiosorbus bristoliensis	ccmB	154	52	54	CGG(R)=>TGG(W)	1
Karpatiosorbus bristoliensis	ccmB	179	60	62	CCT(P)=>CTT(L)	1
Karpatiosorbus bristoliensis	ccmB	286	96	102	CGG(R)=>TGG(W)	1
Karpatiosorbus bristoliensis	ccmB	338	113	119	CCG(P)=>CTG(L)	1
Karpatiosorbus bristoliensis	ccmB	428	143	149	TCG(S)=>TTG(L)	1
Karpatiosorbus bristoliensis	ccmB	494	165	172	TCA(S)=>TTA(L)	1
Karpatiosorbus bristoliensis	ccmB	503	168	175	CCA(P)=>CTA(L)	1
Karpatiosorbus bristoliensis	ccmB	512	171	178	TCT(S)=>TTT(F)	1
Karpatiosorbus bristoliensis	ccmB	514	172	179	CGT(R)=>TGT(C)	1
Karpatiosorbus bristoliensis	ccmB	551	184	191	TCA(S)=>TTA(L)	1
Karpatiosorbus bristoliensis	ccmB	572	191	198	CCG(P)=>CTG(L)	1
Karpatiosorbus bristoliensis	ccmC	281	94	100	ACA(T)=>ATA(I)	0.56
Karpatiosorbus bristoliensis	ccmC	133	45	51	CTT(L)=>TTT(F)	0.67
Karpatiosorbus bristoliensis	ccmC	76	26	32	CGG(R)=>TGG(W)	0.78
Karpatiosorbus bristoliensis	ccmC	115	39	45	CGG(R)=>TGG(W)	0.78
Karpatiosorbus bristoliensis	ccmC	161	54	60	CCG(P)=>CTG(L)	0.78
Karpatiosorbus bristoliensis	ccmC	179	60	66	GCG(A)=>GTG(V)	0.78
Karpatiosorbus bristoliensis	ccmC	421	141	147	CGT(R)=>TGT(C)	0.78
Karpatiosorbus bristoliensis	ccmC	446	149	155	CCG(P)=>CTG(L)	0.78
Karpatiosorbus bristoliensis	ccmC	458	153	159	TCA(S)=>TTA(L)	0.78
Karpatiosorbus bristoliensis	ccmC	467	156	162	GCT(A)=>GTT(V)	0.78
Karpatiosorbus bristoliensis	ccmC	614	205	211	TCA(S)=>TTA(L)	0.78
Karpatiosorbus bristoliensis	ccmC	619	207	213	CGT(R)=>TGT(C)	0.78
Karpatiosorbus bristoliensis	ccmC	650	217	223	CCT(P)=>CTT(L)	0.78
Karpatiosorbus bristoliensis	ccmC	665	222	228	CCC(P)=>CTC(L)	0.78
Karpatiosorbus bristoliensis	ccmC	673	225	231	CCT(P)=>TCT(S)	0.78
Karpatiosorbus bristoliensis	ccmC	400	134	140	CTT(L)=>TTT(F)	0.89
Karpatiosorbus bristoliensis	ccmC	436	146	152	CCT(P)=>TCT(S)	0.89
Karpatiosorbus bristoliensis	ccmC	608	203	209	CCC(P)=>CTC(L)	0.89
Karpatiosorbus bristoliensis	ccmC	656	219	225	CCA(P)=>CTA(L)	0.89
Karpatiosorbus bristoliensis	ccmC	103	35	41	CAT(H)=>TAT(Y)	1
Karpatiosorbus bristoliensis	ccmC	184	62	68	CGG(R)=>TGG(W)	1
Karpatiosorbus bristoliensis	ccmC	331	111	117	CGG(R)=>TGG(W)	1
Karpatiosorbus bristoliensis	ccmC	395	132	138	TCG(S)=>TTG(L)	1
Karpatiosorbus bristoliensis	ccmC	463	155	161	CGT(R)=>TGT(C)	1
Karpatiosorbus bristoliensis	ccmC	473	158	164	CCG(P)=>CTG(L)	1
Karpatiosorbus bristoliensis	ccmC	497	166	172	TCT(S)=>TTT(F)	1
Karpatiosorbus bristoliensis	ccmC	521	174	180	TCG(S)=>TTG(L)	1
Karpatiosorbus bristoliensis	ccmC	548	183	189	TCT(S)=>TTT(F)	1
Karpatiosorbus bristoliensis	ccmC	568	190	196	CCT(P)=>TCT(S)	1
Karpatiosorbus bristoliensis	ccmC	575	192	198	CCC(P)=>CTC(L)	1
Karpatiosorbus bristoliensis	ccmC	605	202	208	TCC(S)=>TTC(F)	1
Karpatiosorbus bristoliensis	cob	982	328	329	CAC(H)=>TAC(Y)	0.85
Karpatiosorbus bristoliensis	cob	118	40	41	CCG(P)=>TCG(S)	0.92
Karpatiosorbus bristoliensis	cob	568	190	191	CAT(H)=>TAT(Y)	0.92
Karpatiosorbus bristoliensis	cob	737	246	247	TCT(S)=>TTT(F)	0.92
Karpatiosorbus bristoliensis	cob	178	60	61	CAC(H)=>TAC(Y)	1
Karpatiosorbus bristoliensis	cob	286	96	97	CTC(L)=>TTC(F)	1
Karpatiosorbus bristoliensis	cob	298	100	101	CAC(H)=>TAC(Y)	1
Karpatiosorbus bristoliensis	cob	325	109	110	CAT(H)=>TAT(Y)	1
Karpatiosorbus bristoliensis	cob	358	120	121	CGG(R)=>TGG(W)	1
Karpatiosorbus bristoliensis	cob	407	136	137	ACA(T)=>ATA(I)	1
Karpatiosorbus bristoliensis	cob	808	270	271	CCC(P)=>TCC(S)	1
Karpatiosorbus bristoliensis	cob	853	285	286	CAT(H)=>TAT(Y)	1
Karpatiosorbus bristoliensis	cob	908	303	304	CCT(P)=>CTT(L)	1
Karpatiosorbus bristoliensis	cob	1084	362	363	CCT(P)=>TCT(S)	1
Karpatiosorbus bristoliensis	cob	1124	375	376	CCG(P)=>CTG(L)	1
Karpatiosorbus bristoliensis	cox1	1393	465	469	CGT(R)=>TGT(C)	0.67
Karpatiosorbus bristoliensis	cox1	1396	466	470	CGT(R)=>TGT(C)	0.78
Karpatiosorbus bristoliensis	cox1	2	1	5	ACG(T)=>ATG(M)	1
Karpatiosorbus bristoliensis	cox1	233	78	82	TCT(S)=>TTT(F)	1
Karpatiosorbus bristoliensis	cox1	245	82	86	TCT(S)=>TTT(F)	1
Karpatiosorbus bristoliensis	cox1	443	148	152	TCT(S)=>TTT(F)	1
Karpatiosorbus bristoliensis	cox1	506	169	173	TCC(S)=>TTC(F)	1
Karpatiosorbus bristoliensis	cox1	542	181	185	TCA(S)=>TTA(L)	1
Karpatiosorbus bristoliensis	cox1	659	220	224	TCT(S)=>TTT(F)	1
Karpatiosorbus bristoliensis	cox1	706	236	240	CGG(R)=>TGG(W)	1
Karpatiosorbus bristoliensis	cox1	737	246	250	CCC(P)=>CTC(L)	1
Karpatiosorbus bristoliensis	cox1	752	251	255	TCC(S)=>TTC(F)	1
Karpatiosorbus bristoliensis	cox1	836	279	283	ACA(T)=>ATA(I)	1
Karpatiosorbus bristoliensis	cox1	1177	393	397	CAC(H)=>TAC(Y)	1
Karpatiosorbus bristoliensis	cox1	1424	475	479	TCA(S)=>TTA(L)	1
Karpatiosorbus bristoliensis	cox2	721	241	243	CCT(P)=>TCT(S)	0.79
Karpatiosorbus bristoliensis	cox2	632	211	213	TCG(S)=>TTG(L)	0.84
Karpatiosorbus bristoliensis	cox2	161	54	56	TCA(S)=>TTA(L)	0.95
Karpatiosorbus bristoliensis	cox2	163	55	57	CGG(R)=>TGG(W)	1
Karpatiosorbus bristoliensis	cox2	253	85	87	CGG(R)=>TGG(W)	1
Karpatiosorbus bristoliensis	cox2	379	127	129	CGG(R)=>TGG(W)	1
Karpatiosorbus bristoliensis	cox2	443	148	150	ACG(T)=>ATG(M)	1
Karpatiosorbus bristoliensis	cox2	476	159	161	TCA(S)=>TTA(L)	1
Karpatiosorbus bristoliensis	cox2	544	182	184	CCT(P)=>TCT(S)	1
Karpatiosorbus bristoliensis	cox2	557	186	188	CCT(P)=>CTT(L)	1
Karpatiosorbus bristoliensis	cox2	581	194	196	TCA(S)=>TTA(L)	1
Karpatiosorbus bristoliensis	cox2	698	233	235	ACG(T)=>ATG(M)	1
Karpatiosorbus bristoliensis	cox2	742	248	250	CGG(R)=>TGG(W)	1
Karpatiosorbus bristoliensis	cox3	512	171	172	TCA(S)=>TTA(L)	0.75
Karpatiosorbus bristoliensis	cox3	413	138	139	CCT(P)=>CTT(L)	0.83
Karpatiosorbus bristoliensis	cox3	289	97	98	CTT(L)=>TTT(F)	0.92
Karpatiosorbus bristoliensis	cox3	311	104	105	TCT(S)=>TTT(F)	0.92
Karpatiosorbus bristoliensis	cox3	314	105	106	TCT(S)=>TTT(F)	0.92
Karpatiosorbus bristoliensis	cox3	754	252	253	CGG(R)=>TGG(W)	0.92
Karpatiosorbus bristoliensis	cox3	764	255	256	CCA(P)=>CTA(L)	0.92
Karpatiosorbus bristoliensis	cox3	112	38	39	CCA(P)=>TCA(S)	1
Karpatiosorbus bristoliensis	cox3	263	88	89	CCG(P)=>CTG(L)	1
Karpatiosorbus bristoliensis	cox3	304	102	103	CGG(R)=>TGG(W)	1
Karpatiosorbus bristoliensis	cox3	388	130	131	CGG(R)=>TGG(W)	1
Karpatiosorbus bristoliensis	matR	235	79	99	CCC(P)=>TTC(F)	0.62
Karpatiosorbus bristoliensis	matR	236	79	99	CCC(P)=>TTC(F)	0.62
Karpatiosorbus bristoliensis	matR	863	288	310	CCG(P)=>CTG(L)	0.62
Karpatiosorbus bristoliensis	matR	1409	470	495	GCG(A)=>GTG(V)	0.62
Karpatiosorbus bristoliensis	matR	85	29	49	CGC(R)=>TGC(C)	0.75
Karpatiosorbus bristoliensis	matR	193	65	85	CCA(P)=>TCA(S)	0.75
Karpatiosorbus bristoliensis	matR	797	266	288	CCG(P)=>CTG(L)	0.75
Karpatiosorbus bristoliensis	matR	515	172	193	GCA(A)=>GTA(V)	0.88
Karpatiosorbus bristoliensis	matR	1826	609	634	CCA(P)=>CTA(L)	0.88
Karpatiosorbus bristoliensis	matR	1844	615	640	TCA(S)=>TTA(L)	0.88
Karpatiosorbus bristoliensis	matR	326	109	129	CCA(P)=>CTA(L)	1
Karpatiosorbus bristoliensis	matR	641	214	235	CCT(P)=>CTT(L)	1
Karpatiosorbus bristoliensis	matR	938	313	337	GCG(A)=>GTG(V)	1
Karpatiosorbus bristoliensis	matR	1064	355	379	CCC(P)=>CTC(L)	1
Karpatiosorbus bristoliensis	matR	1679	560	585	TCC(S)=>TTC(F)	1
Karpatiosorbus bristoliensis	matR	1700	567	592	CCT(P)=>CTT(L)	1
Karpatiosorbus bristoliensis	matR	1720	574	599	CGC(R)=>TGC(C)	1
Karpatiosorbus bristoliensis	matR	1756	586	611	CAC(H)=>TAC(Y)	1
Karpatiosorbus bristoliensis	mttB	155	52	74	TCA(S)=>TTA(L)	0.5
Karpatiosorbus bristoliensis	mttB	284	95	117	TCC(S)=>TTC(F)	0.5
Karpatiosorbus bristoliensis	mttB	307	103	125	CCC(P)=>TCC(S)	0.5
Karpatiosorbus bristoliensis	mttB	368	123	145	TCG(S)=>TTG(L)	0.5
Karpatiosorbus bristoliensis	mttB	614	205	227	TCG(S)=>TTG(L)	0.5
Karpatiosorbus bristoliensis	mttB	131	44	66	TCC(S)=>TTC(F)	0.62
Karpatiosorbus bristoliensis	mttB	310	104	126	CGG(R)=>TGG(W)	0.62
Karpatiosorbus bristoliensis	mttB	479	160	182	CCA(P)=>CTA(L)	0.62
Karpatiosorbus bristoliensis	mttB	598	200	222	CGT(R)=>TGT(C)	0.62
Karpatiosorbus bristoliensis	mttB	119	40	62	TCA(S)=>TTA(L)	0.75
Karpatiosorbus bristoliensis	mttB	275	92	114	TCT(S)=>TTT(F)	0.75
Karpatiosorbus bristoliensis	mttB	338	113	135	CCA(P)=>CTA(L)	0.75
Karpatiosorbus bristoliensis	mttB	590	197	219	ACC(T)=>ATC(I)	0.75
Karpatiosorbus bristoliensis	mttB	31	11	30	CGT(R)=>TGT(C)	0.88
Karpatiosorbus bristoliensis	mttB	59	20	39	TCT(S)=>TTT(F)	0.88
Karpatiosorbus bristoliensis	mttB	133	45	67	CCG(P)=>TCG(S)	0.88
Karpatiosorbus bristoliensis	mttB	259	87	109	CTC(L)=>TTC(F)	0.88
Karpatiosorbus bristoliensis	mttB	277	93	115	CGC(R)=>TGC(C)	0.88
Karpatiosorbus bristoliensis	mttB	403	135	157	CAT(H)=>TAT(Y)	0.88
Karpatiosorbus bristoliensis	mttB	428	143	165	TCG(S)=>TTG(L)	0.88
Karpatiosorbus bristoliensis	mttB	472	158	180	CGT(R)=>TGT(C)	0.88
Karpatiosorbus bristoliensis	mttB	43	15	34	CCG(P)=>TCG(S)	1
Karpatiosorbus bristoliensis	mttB	62	21	40	CCA(P)=>CTA(L)	1
Karpatiosorbus bristoliensis	mttB	193	65	87	CAT(H)=>TAT(Y)	1
Karpatiosorbus bristoliensis	mttB	436	146	168	CCA(P)=>TCA(S)	1
Karpatiosorbus bristoliensis	mttB	541	181	203	CCG(P)=>TCG(S)	1
Karpatiosorbus bristoliensis	nad1	937	313	316	CCC(P)=>TCC(S)	0.6
Karpatiosorbus bristoliensis	nad1	500	167	170	TCG(S)=>TTG(L)	0.7
Karpatiosorbus bristoliensis	nad1	215	72	75	TCC(S)=>TTC(F)	0.9
Karpatiosorbus bristoliensis	nad1	436	146	149	CCT(P)=>TCT(S)	0.9
Karpatiosorbus bristoliensis	nad1	674	225	228	TCT(S)=>TTT(F)	0.9
Karpatiosorbus bristoliensis	nad1	734	245	248	TCG(S)=>TTG(L)	0.9
Karpatiosorbus bristoliensis	nad1	2	1	1	ACG(T)=>ATG(M)	1
Karpatiosorbus bristoliensis	nad1	265	89	92	CGG(R)=>TGG(W)	1
Karpatiosorbus bristoliensis	nad1	308	103	106	TCG(S)=>TTG(L)	1
Karpatiosorbus bristoliensis	nad1	490	164	167	CCC(P)=>TCC(S)	1
Karpatiosorbus bristoliensis	nad1	493	165	168	CGT(R)=>TGT(C)	1
Karpatiosorbus bristoliensis	nad1	536	179	182	TCC(S)=>TTC(F)	1
Karpatiosorbus bristoliensis	nad1	580	194	197	CGT(R)=>TGT(C)	1
Karpatiosorbus bristoliensis	nad1	635	212	215	TCA(S)=>TTA(L)	1
Karpatiosorbus bristoliensis	nad1	725	242	245	CCA(P)=>CTA(L)	1
Karpatiosorbus bristoliensis	nad1	740	247	250	TCT(S)=>TTT(F)	1
Karpatiosorbus bristoliensis	nad1	743	248	251	CCA(P)=>CTA(L)	1
Karpatiosorbus bristoliensis	nad1	755	252	255	CCG(P)=>CTG(L)	1
Karpatiosorbus bristoliensis	nad1	830	277	280	CCG(P)=>CTG(L)	1
Karpatiosorbus bristoliensis	nad1	898	300	303	CGG(R)=>TGG(W)	1
Karpatiosorbus bristoliensis	nad1	928	310	313	CGG(R)=>TGG(W)	1
Karpatiosorbus bristoliensis	nad1	953	318	321	TCA(S)=>TTA(L)	1
Karpatiosorbus bristoliensis	nad2	262	88	89	CTT(L)=>TTT(F)	0.56
Karpatiosorbus bristoliensis	nad2	308	103	104	TCT(S)=>TTT(F)	0.67
Karpatiosorbus bristoliensis	nad2	788	263	267	TCT(S)=>TTT(F)	0.67
Karpatiosorbus bristoliensis	nad2	1247	416	420	CCA(P)=>CTA(L)	0.67
Karpatiosorbus bristoliensis	nad2	1400	467	471	TCA(S)=>TTA(L)	0.67
Karpatiosorbus bristoliensis	nad2	958	320	324	CGT(R)=>TGT(C)	0.78
Karpatiosorbus bristoliensis	nad2	26	9	10	TCC(S)=>TTC(F)	0.89
Karpatiosorbus bristoliensis	nad2	311	104	105	TCC(S)=>TTC(F)	1
Karpatiosorbus bristoliensis	nad2	356	119	120	CCA(P)=>CTA(L)	1
Karpatiosorbus bristoliensis	nad2	361	121	122	CCT(P)=>TCT(S)	1
Karpatiosorbus bristoliensis	nad2	367	123	124	CGC(R)=>TGC(C)	1
Karpatiosorbus bristoliensis	nad2	394	132	133	CAT(H)=>TAT(Y)	1
Karpatiosorbus bristoliensis	nad2	401	134	135	TCA(S)=>TTA(L)	1
Karpatiosorbus bristoliensis	nad2	428	143	144	CCT(P)=>CTT(L)	1
Karpatiosorbus bristoliensis	nad2	497	166	167	TCG(S)=>TTG(L)	1
Karpatiosorbus bristoliensis	nad2	523	175	176	CCC(P)=>TCC(S)	1
Karpatiosorbus bristoliensis	nad2	662	221	225	TCT(S)=>TTT(F)	1
Karpatiosorbus bristoliensis	nad2	800	267	271	TCA(S)=>TTA(L)	1
Karpatiosorbus bristoliensis	nad2	809	270	274	TCT(S)=>TTT(F)	1
Karpatiosorbus bristoliensis	nad2	920	307	311	CCT(P)=>CTT(L)	1
Karpatiosorbus bristoliensis	nad2	928	310	314	CAT(H)=>TAT(Y)	1
Karpatiosorbus bristoliensis	nad2	962	321	325	ACA(T)=>ATA(I)	1
Karpatiosorbus bristoliensis	nad2	1127	376	380	TCG(S)=>TTG(L)	1
Karpatiosorbus bristoliensis	nad2	1276	426	430	CGT(R)=>TGT(C)	1
Karpatiosorbus bristoliensis	nad2	1298	433	437	GCG(A)=>GTG(V)	1
Karpatiosorbus bristoliensis	nad2	1403	468	472	TCC(S)=>TTC(F)	1
Karpatiosorbus bristoliensis	nad2	1409	470	474	TCA(S)=>TTA(L)	1
Karpatiosorbus bristoliensis	nad2	1457	486	490	TCA(S)=>TTA(L)	1
Karpatiosorbus bristoliensis	nad3	5	2	2	TCA(S)=>TTA(L)	0.68
Karpatiosorbus bristoliensis	nad3	230	77	78	TCC(S)=>TTC(F)	0.86
Karpatiosorbus bristoliensis	nad3	35	12	12	GCG(A)=>GTG(V)	0.95
Karpatiosorbus bristoliensis	nad3	62	21	21	CCA(P)=>CTA(L)	0.95
Karpatiosorbus bristoliensis	nad3	208	70	71	CTT(L)=>TTT(F)	0.95
Karpatiosorbus bristoliensis	nad3	317	106	107	TCT(S)=>TTT(F)	0.95
Karpatiosorbus bristoliensis	nad3	44	15	15	CCG(P)=>CTG(L)	1
Karpatiosorbus bristoliensis	nad3	80	27	27	CCA(P)=>CTA(L)	1
Karpatiosorbus bristoliensis	nad3	215	72	73	CCG(P)=>CTG(L)	1
Karpatiosorbus bristoliensis	nad3	247	83	84	CCT(P)=>TCT(S)	1
Karpatiosorbus bristoliensis	nad3	266	89	90	CCG(P)=>CTG(L)	1
Karpatiosorbus bristoliensis	nad3	275	92	93	TCT(S)=>TTT(F)	1
Karpatiosorbus bristoliensis	nad3	344	115	116	TCG(S)=>TTG(L)	1
Karpatiosorbus bristoliensis	nad3	349	117	118	CGG(R)=>TGG(W)	1
Karpatiosorbus bristoliensis	nad4	29	10	10	TCT(S)=>TTT(F)	0.67
Karpatiosorbus bristoliensis	nad4	164	55	55	CCT(P)=>CTT(L)	0.67
Karpatiosorbus bristoliensis	nad4	577	193	193	CTC(L)=>TTC(F)	0.67
Karpatiosorbus bristoliensis	nad4	77	26	26	CCT(P)=>CTT(L)	0.78
Karpatiosorbus bristoliensis	nad4	376	126	126	CGT(R)=>TGT(C)	0.78
Karpatiosorbus bristoliensis	nad4	74	25	25	ACT(T)=>ATT(I)	0.89
Karpatiosorbus bristoliensis	nad4	362	121	121	ACA(T)=>ATA(I)	0.89
Karpatiosorbus bristoliensis	nad4	416	139	139	CCT(P)=>CTT(L)	0.89
Karpatiosorbus bristoliensis	nad4	436	146	146	CCC(P)=>TTC(F)	0.89
Karpatiosorbus bristoliensis	nad4	437	146	146	CCC(P)=>TTC(F)	0.89
Karpatiosorbus bristoliensis	nad4	896	299	299	TCA(S)=>TTA(L)	0.89
Karpatiosorbus bristoliensis	nad4	107	36	36	CCG(P)=>CTG(L)	1
Karpatiosorbus bristoliensis	nad4	154	52	52	CCC(P)=>TCC(S)	1
Karpatiosorbus bristoliensis	nad4	158	53	53	CCT(P)=>CTT(L)	1
Karpatiosorbus bristoliensis	nad4	166	56	56	CGG(R)=>TGG(W)	1
Karpatiosorbus bristoliensis	nad4	197	66	66	TCT(S)=>TTT(F)	1
Karpatiosorbus bristoliensis	nad4	317	106	106	TCA(S)=>TTA(L)	1
Karpatiosorbus bristoliensis	nad4	368	123	123	TCT(S)=>TTT(F)	1
Karpatiosorbus bristoliensis	nad4	403	135	135	CGC(R)=>TGC(C)	1
Karpatiosorbus bristoliensis	nad4	433	145	145	CTT(L)=>TTT(F)	1
Karpatiosorbus bristoliensis	nad4	659	220	220	TCT(S)=>TTT(F)	1
Karpatiosorbus bristoliensis	nad4	767	256	256	CCT(P)=>CTT(L)	1
Karpatiosorbus bristoliensis	nad4	836	279	279	TCC(S)=>TTC(F)	1
Karpatiosorbus bristoliensis	nad4	857	286	286	TCA(S)=>TTA(L)	1
Karpatiosorbus bristoliensis	nad4L	8	3	3	CCT(P)=>CTT(L)	0.88
Karpatiosorbus bristoliensis	nad5	272	91	91	TCC(S)=>TTC(F)	0.7
Karpatiosorbus bristoliensis	nad5	1610	537	540	CCC(P)=>CTC(L)	0.7
Karpatiosorbus bristoliensis	nad5	1916	639	642	TCT(S)=>TTT(F)	0.7
Karpatiosorbus bristoliensis	nad5	1918	640	643	CGT(R)=>TGT(C)	0.7
Karpatiosorbus bristoliensis	nad5	863	288	291	TCT(S)=>TTT(F)	0.8
Karpatiosorbus bristoliensis	nad5	1490	497	500	CCC(P)=>CTC(L)	0.8
Karpatiosorbus bristoliensis	nad5	1580	527	530	TCA(S)=>TTA(L)	0.8
Karpatiosorbus bristoliensis	nad5	374	125	125	CCA(P)=>CTA(L)	0.9
Karpatiosorbus bristoliensis	nad5	398	133	133	TCT(S)=>TTT(F)	0.9
Karpatiosorbus bristoliensis	nad5	629	210	213	TCT(S)=>TTT(F)	0.9
Karpatiosorbus bristoliensis	nad5	835	279	282	CCA(P)=>TCA(S)	0.9
Karpatiosorbus bristoliensis	nad5	1550	517	520	ACC(T)=>ATC(I)	0.9
Karpatiosorbus bristoliensis	nad5	1568	523	526	CCG(P)=>CTG(L)	0.9
Karpatiosorbus bristoliensis	nad5	1589	530	533	TCT(S)=>TTT(F)	0.9
Karpatiosorbus bristoliensis	nad5	1958	653	656	TCG(S)=>TTG(L)	0.9
Karpatiosorbus bristoliensis	nad5	155	52	52	CCG(P)=>CTG(L)	1
Karpatiosorbus bristoliensis	nad5	242	81	81	CCG(P)=>CTG(L)	1
Karpatiosorbus bristoliensis	nad5	358	120	120	CTT(L)=>TTT(F)	1
Karpatiosorbus bristoliensis	nad5	494	165	165	ACA(T)=>ATA(I)	1
Karpatiosorbus bristoliensis	nad5	506	169	169	CCT(P)=>CTT(L)	1
Karpatiosorbus bristoliensis	nad5	539	180	180	CCT(P)=>CTT(L)	1
Karpatiosorbus bristoliensis	nad5	553	185	185	CGT(R)=>TGT(C)	1
Karpatiosorbus bristoliensis	nad5	598	200	200	CGT(R)=>TGT(C)	1
Karpatiosorbus bristoliensis	nad5	725	242	245	TCA(S)=>TTA(L)	1
Karpatiosorbus bristoliensis	nad5	764	255	258	TCG(S)=>TTG(L)	1
Karpatiosorbus bristoliensis	nad5	875	292	295	ACG(T)=>ATG(M)	1
Karpatiosorbus bristoliensis	nad5	1400	467	470	TCA(S)=>TTA(L)	1
Karpatiosorbus bristoliensis	nad6	53	18	20	GCA(A)=>GTA(V)	0.7
Karpatiosorbus bristoliensis	nad6	88	30	32	CCC(P)=>TTC(F)	0.7
Karpatiosorbus bristoliensis	nad6	89	30	32	CCC(P)=>TTC(F)	0.7
Karpatiosorbus bristoliensis	nad6	463	155	157	CCT(P)=>TCT(S)	0.8
Karpatiosorbus bristoliensis	nad6	95	32	34	CCA(P)=>CTA(L)	1
Karpatiosorbus bristoliensis	nad6	103	35	37	CGC(R)=>TGC(C)	1
Karpatiosorbus bristoliensis	nad6	161	54	56	CCA(P)=>CTA(L)	1
Karpatiosorbus bristoliensis	nad6	169	57	59	CAT(H)=>TAT(Y)	1
Karpatiosorbus bristoliensis	nad6	191	64	66	TCA(S)=>TTA(L)	1
Karpatiosorbus bristoliensis	nad6	289	97	99	CTT(L)=>TTT(F)	1
Karpatiosorbus bristoliensis	nad6	446	149	151	TCC(S)=>TTC(F)	1
Karpatiosorbus bristoliensis	nad7	38	13	13	TCG(S)=>TTG(L)	0.75
Karpatiosorbus bristoliensis	nad7	209	70	70	TCA(S)=>TTA(L)	0.88
Karpatiosorbus bristoliensis	nad7	335	112	112	TCA(S)=>TTA(L)	0.88
Karpatiosorbus bristoliensis	nad7	578	193	193	TCA(S)=>TTA(L)	0.88
Karpatiosorbus bristoliensis	nad7	679	227	227	CCA(P)=>TCA(S)	0.88
Karpatiosorbus bristoliensis	nad7	734	245	245	TCG(S)=>TTG(L)	0.88
Karpatiosorbus bristoliensis	nad7	926	309	310	TCA(S)=>TTA(L)	0.88
Karpatiosorbus bristoliensis	nad7	44	15	15	TCC(S)=>TTC(F)	1
Karpatiosorbus bristoliensis	nad7	77	26	26	TCA(S)=>TTA(L)	1
Karpatiosorbus bristoliensis	nad7	83	28	28	TCA(S)=>TTA(L)	1
Karpatiosorbus bristoliensis	nad7	137	46	46	TCA(S)=>TTA(L)	1
Karpatiosorbus bristoliensis	nad7	200	67	67	TCT(S)=>TTT(F)	1
Karpatiosorbus bristoliensis	nad7	244	82	82	CAT(H)=>TAT(Y)	1
Karpatiosorbus bristoliensis	nad7	251	84	84	TCA(S)=>TTA(L)	1
Karpatiosorbus bristoliensis	nad7	316	106	106	CGT(R)=>TGT(C)	1
Karpatiosorbus bristoliensis	nad7	344	115	115	TCA(S)=>TTA(L)	1
Karpatiosorbus bristoliensis	nad7	383	128	128	TCA(S)=>TTA(L)	1
Karpatiosorbus bristoliensis	nad7	533	178	178	TCC(S)=>TTC(F)	1
Karpatiosorbus bristoliensis	nad7	698	233	233	TCG(S)=>TTG(L)	1
Karpatiosorbus bristoliensis	nad7	724	242	242	CAT(H)=>TAT(Y)	1
Karpatiosorbus bristoliensis	nad7	739	247	247	CCT(P)=>TTT(F)	1
Karpatiosorbus bristoliensis	nad7	740	247	247	CCT(P)=>TTT(F)	1
Karpatiosorbus bristoliensis	nad7	769	257	257	CGC(R)=>TGC(C)	1
Karpatiosorbus bristoliensis	nad7	944	315	316	CCT(P)=>CTT(L)	1
Karpatiosorbus bristoliensis	nad7	1057	353	354	CGT(R)=>TGT(C)	1
Karpatiosorbus bristoliensis	nad7	1079	360	361	TCT(S)=>TTT(F)	1
Karpatiosorbus bristoliensis	nad7	1103	368	369	TCT(S)=>TTT(F)	1
Karpatiosorbus bristoliensis	nad7	1124	375	376	CCA(P)=>CTA(L)	1
Karpatiosorbus bristoliensis	nad7	1166	389	390	TCT(S)=>TTT(F)	1
Karpatiosorbus bristoliensis	nad9	92	31	31	TCT(S)=>TTT(F)	0.75
Karpatiosorbus bristoliensis	nad9	298	100	100	CCG(P)=>TCG(S)	0.83
Karpatiosorbus bristoliensis	nad9	113	38	38	CCA(P)=>CTA(L)	0.92
Karpatiosorbus bristoliensis	nad9	167	56	56	TCG(S)=>TTG(L)	0.92
Karpatiosorbus bristoliensis	nad9	328	110	110	CGG(R)=>TGG(W)	1
Karpatiosorbus bristoliensis	nad9	368	123	123	TCC(S)=>TTC(F)	1
Karpatiosorbus bristoliensis	nad9	398	133	133	TCA(S)=>TTA(L)	1
Karpatiosorbus bristoliensis	nad9	439	147	147	CTT(L)=>TTT(F)	1
Karpatiosorbus bristoliensis	rpl10	83	28	28	TCA(S)=>TTA(L)	0.5
Karpatiosorbus bristoliensis	rpl10	101	34	34	TCG(S)=>TTG(L)	0.83
Karpatiosorbus bristoliensis	rpl10	134	45	45	CCA(P)=>CTA(L)	0.83
Karpatiosorbus bristoliensis	rpl10	155	52	52	CCA(P)=>CTA(L)	0.83
Karpatiosorbus bristoliensis	rpl10	239	80	80	TCG(S)=>TTG(L)	0.83
Karpatiosorbus bristoliensis	rpl10	314	105	105	TCA(S)=>TTA(L)	0.83
Karpatiosorbus bristoliensis	rpl16	380	127	180	TCG(S)=>TTG(L)	0.67
Karpatiosorbus bristoliensis	rpl16	146	49	96	ACA(T)=>ATA(I)	0.89
Karpatiosorbus bristoliensis	rpl16	205	69	122	CTC(L)=>TTC(F)	0.89
Karpatiosorbus bristoliensis	rpl16	374	125	178	CCA(P)=>CTA(L)	0.89
Karpatiosorbus bristoliensis	rpl16	2	1	48	ACG(T)=>ATG(M)	1
Karpatiosorbus bristoliensis	rpl16	86	29	76	ACT(T)=>ATT(I)	1
Karpatiosorbus bristoliensis	rpl16	308	103	156	CCA(P)=>CTA(L)	1
Karpatiosorbus bristoliensis	rpl5	169	57	68	CGC(R)=>TGC(C)	0.89
Karpatiosorbus bristoliensis	rpl5	317	106	125	TCG(S)=>TTG(L)	0.89
Karpatiosorbus bristoliensis	rpl5	512	171	192	CCA(P)=>CTA(L)	0.89
Karpatiosorbus bristoliensis	rpl5	47	16	25	CCG(P)=>CTG(L)	1
Karpatiosorbus bristoliensis	rpl5	64	22	31	CAC(H)=>TAC(Y)	1
Karpatiosorbus bristoliensis	rpl5	92	31	40	TCG(S)=>TTG(L)	1
Karpatiosorbus bristoliensis	rpl5	263	88	107	GCC(A)=>GTC(V)	1
Karpatiosorbus bristoliensis	rpl5	515	172	193	CCG(P)=>CTG(L)	1
Karpatiosorbus bristoliensis	rps1	125	42	59	CCT(P)=>CTT(L)	0.67
Karpatiosorbus bristoliensis	rps1	158	53	70	CCT(P)=>CTT(L)	0.67
Karpatiosorbus bristoliensis	rps1	482	161	178	TCA(S)=>TTA(L)	0.67
Karpatiosorbus bristoliensis	rps12	71	24	24	TCG(S)=>TTG(L)	0.94
Karpatiosorbus bristoliensis	rps12	196	66	66	CAC(H)=>TAC(Y)	0.94
Karpatiosorbus bristoliensis	rps12	104	35	35	CCG(P)=>CTG(L)	1
Karpatiosorbus bristoliensis	rps12	146	49	49	CCA(P)=>CTA(L)	1
Karpatiosorbus bristoliensis	rps13	5	2	6	TCA(S)=>TTA(L)	0.6
Karpatiosorbus bristoliensis	rps13	26	9	13	TCA(S)=>TTA(L)	0.9
Karpatiosorbus bristoliensis	rps13	56	19	23	TCA(S)=>TTA(L)	0.9
Karpatiosorbus bristoliensis	rps13	100	34	38	CGT(R)=>TGT(C)	0.9
Karpatiosorbus bristoliensis	rps13	256	86	90	CGT(R)=>TGT(C)	1
Karpatiosorbus bristoliensis	rps13	287	96	100	TCG(S)=>TTG(L)	1
Karpatiosorbus bristoliensis	rps3	1588	530	556	CCT(P)=>TCT(S)	0.57
Karpatiosorbus bristoliensis	rps3	512	171	176	TCA(S)=>TTA(L)	0.71
Karpatiosorbus bristoliensis	rps3	595	199	212	CCC(P)=>TCC(S)	0.71
Karpatiosorbus bristoliensis	rps3	713	238	251	TCG(S)=>TTG(L)	0.86
Karpatiosorbus bristoliensis	rps3	994	332	352	CCG(P)=>TCG(S)	0.86
Karpatiosorbus bristoliensis	rps3	1031	344	364	CCA(P)=>CTA(L)	0.86
Karpatiosorbus bristoliensis	rps3	1364	455	480	CCG(P)=>CTG(L)	1
Karpatiosorbus bristoliensis	rps3	1502	501	526	TCA(S)=>TTA(L)	1
Karpatiosorbus bristoliensis	rps3	1555	519	545	CGT(R)=>TGT(C)	1
Karpatiosorbus bristoliensis	rps4	50	17	26	TCA(S)=>TTA(L)	0.5
Karpatiosorbus bristoliensis	rps4	476	159	169	TCT(S)=>TTT(F)	0.5
Karpatiosorbus bristoliensis	rps4	145	49	59	CCG(P)=>TCG(S)	0.67
Karpatiosorbus bristoliensis	rps4	290	97	107	TCG(S)=>TTG(L)	0.67
Karpatiosorbus bristoliensis	rps4	196	66	76	CCC(P)=>TCC(S)	0.83
Karpatiosorbus bristoliensis	rps4	278	93	103	CCA(P)=>CTA(L)	0.83
Karpatiosorbus bristoliensis	rps4	302	101	111	CCG(P)=>CTG(L)	0.83
Karpatiosorbus bristoliensis	rps4	926	309	349	TCG(S)=>TTG(L)	0.83
Karpatiosorbus bristoliensis	rps4	937	313	353	CAT(H)=>TAT(Y)	0.83
Karpatiosorbus bristoliensis	rps4	1022	341	381	CCT(P)=>CTT(L)	0.83
Karpatiosorbus bristoliensis	rps4	1027	343	383	CGG(R)=>TGG(W)	0.83
Karpatiosorbus bristoliensis	rps4	2	1	1	ACG(T)=>ATG(M)	1
Karpatiosorbus bristoliensis	rps4	61	21	30	CGG(R)=>TGG(W)	1
Karpatiosorbus bristoliensis	rps4	176	59	69	TCA(S)=>TTA(L)	1
Karpatiosorbus bristoliensis	rps4	205	69	79	CAT(H)=>TAT(Y)	1
Karpatiosorbus bristoliensis	rps4	269	90	100	CCA(P)=>CTA(L)	1
Karpatiosorbus bristoliensis	rps4	347	116	126	CCG(P)=>CTG(L)	1
Karpatiosorbus bristoliensis	rps4	494	165	175	TCA(S)=>TTA(L)	1
Karpatiosorbus bristoliensis	rps4	962	321	361	TCT(S)=>TTT(F)	1
Karpatiosorbus bristoliensis	sdh3	115	39	39	CTT(L)=>TTT(F)	0.57
Karpatiosorbus bristoliensis	sdh3	206	69	73	CCC(P)=>CTC(L)	0.71
Karpatiosorbus bristoliensis	sdh3	67	23	23	CCA(P)=>TCA(S)	1
Karpatiosorbus bristoliensis	sdh3	74	25	25	TCC(S)=>TTC(F)	1
Karpatiosorbus bristoliensis	sdh4	353	118	118	TCT(S)=>TTT(F)	0.5
Karpatiosorbus bristoliensis	sdh4	298	100	100	CAT(H)=>TAT(Y)	0.62
Karpatiosorbus bristoliensis	sdh4	356	119	119	TCT(S)=>TTT(F)	0.62
Karpatiosorbus bristoliensis	sdh4	203	68	68	CCA(P)=>CTA(L)	0.75
Karpatiosorbus bristoliensis	sdh4	155	52	52	CCA(P)=>CTA(L)	0.88
Karpatiosorbus bristoliensis	sdh4	259	87	87	CAT(H)=>TAT(Y)	0.88
Torminalis glaberrima	atp1	1064	355	357	TCG (S) => TTG (L)	1
Torminalis glaberrima	atp1	1178	393	395	TCA (S) => TTA (L)	0.9
Torminalis glaberrima	atp1	1216	406	408	CTT (L) => TTT (F)	1
Torminalis glaberrima	atp1	1292	431	433	CCG (P) => CTG (L)	0.8
Torminalis glaberrima	atp1	1415	472	474	CCA (P) => CTA (L)	1
Torminalis glaberrima	atp1	1490	497	499	CCA (P) => CTA (L)	0.9
Torminalis glaberrima	atp4	56	19	23	CCA (P) => CTA (L)	0.86
Torminalis glaberrima	atp4	59	20	24	TCT (S) => TTT (F)	0.57
Torminalis glaberrima	atp4	89	30	34	TCA (S) => TTA (L)	1
Torminalis glaberrima	atp4	215	72	76	TCG (S) => TTG (L)	1
Torminalis glaberrima	atp4	226	76	80	CCC (P) => TTC (F)	0.57
Torminalis glaberrima	atp4	227	76	80	CCC (P) => TTC (F)	0.57
Torminalis glaberrima	atp4	248	83	87	CCT (P) => CTT (L)	1
Torminalis glaberrima	atp4	395	132	140	CCA (P) => CTA (L)	1
Torminalis glaberrima	atp4	407	136	144	CCA (P) => CTA (L)	0.71
Torminalis glaberrima	atp4	490	164	172	CCT (P) => TCT (S)	0.57
Torminalis glaberrima	atp6	232	78	79	CCT (P) => TCT (S)	0.75
Torminalis glaberrima	atp6	311	104	105	TCA (S) => TTA (L)	1
Torminalis glaberrima	atp6	335	112	113	TCG (S) => TTG (L)	0.83
Torminalis glaberrima	atp6	424	142	143	CGC (R) => TGC (C)	0.75
Torminalis glaberrima	atp6	431	144	145	TCG (S) => TTG (L)	0.67
Torminalis glaberrima	atp6	457	153	154	CGT (R) => TGT (C)	1
Torminalis glaberrima	atp6	464	155	156	CCC (P) => CTC (L)	1
Torminalis glaberrima	atp6	596	199	200	TCA (S) => TTA (L)	1
Torminalis glaberrima	atp6	655	219	220	CCT (P) => TCT (S)	1
Torminalis glaberrima	atp6	658	220	221	CAT (H) => TAT (Y)	1
Torminalis glaberrima	atp6	680	227	228	TCA (S) => TTA (L)	1
Torminalis glaberrima	atp6	722	241	242	TCA (S) => TTA (L)	1
Torminalis glaberrima	atp6	794	265	266	CCT (P) => CTT (L)	0.92
Torminalis glaberrima	atp6	830	277	278	CCG (P) => CTG (L)	1
Torminalis glaberrima	atp6	851	284	285	TCA (S) => TTA (L)	1
Torminalis glaberrima	atp6	859	287	288	CAT (H) => TAT (Y)	1
Torminalis glaberrima	atp6	866	289	290	TCT (S) => TTT (F)	1
Torminalis glaberrima	atp6	875	292	293	TCA (S) => TTA (L)	1
Torminalis glaberrima	atp6	902	301	302	ACA (T) => ATA (I)	0.92
Torminalis glaberrima	atp8	47	16	16	TCA (S) => TTA (L)	1
Torminalis glaberrima	atp8	58	20	20	CTC (L) => TTC (F)	1
Torminalis glaberrima	atp8	452	151	151	CCA (P) => CTA (L)	0.75
Torminalis glaberrima	atp9	53	18	18	TCA (S) => TTA (L)	1
Torminalis glaberrima	atp9	83	28	28	TCA (S) => TTA (L)	1
Torminalis glaberrima	atp9	167	56	56	TCA (S) => TTA (L)	1
Torminalis glaberrima	atp9	215	72	72	TCG (S) => TTG (L)	1
Torminalis glaberrima	atp9	224	75	75	CCA (P) => CTA (L)	1
Torminalis glaberrima	atp9	245	82	82	TCA (S) => TTA (L)	1
Torminalis glaberrima	atp9	248	83	83	TCC (S) => TTC (F)	1
Torminalis glaberrima	ccmB	28	10	10	CAT (H) => TAT (Y)	0.89
Torminalis glaberrima	ccmB	43	15	17	CCC (P) => TCC (S)	0.67
Torminalis glaberrima	ccmB	71	24	26	CCA (P) => CTA (L)	1
Torminalis glaberrima	ccmB	80	27	29	TCG (S) => TTG (L)	1
Torminalis glaberrima	ccmB	128	43	45	TCA (S) => TTA (L)	1
Torminalis glaberrima	ccmB	137	46	48	TCC (S) => TTC (F)	1
Torminalis glaberrima	ccmB	149	50	52	TCG (S) => TTG (L)	1
Torminalis glaberrima	ccmB	154	52	54	CGG (R) => TGG (W)	1
Torminalis glaberrima	ccmB	160	54	56	CCT (P) => TCT (S)	0.67
Torminalis glaberrima	ccmB	164	55	57	CCG (P) => CTG (L)	0.89
Torminalis glaberrima	ccmB	172	58	60	CCT (P) => TCT (S)	0.89
Torminalis glaberrima	ccmB	179	60	62	CCT (P) => CTT (L)	1
Torminalis glaberrima	ccmB	181	61	63	CCC (P) => TCC (S)	0.78
Torminalis glaberrima	ccmB	194	65	69	TCT (S) => TTT (F)	0.89
Torminalis glaberrima	ccmB	286	96	102	CGG (R) => TGG (W)	1
Torminalis glaberrima	ccmB	338	113	119	CCG (P) => CTG (L)	1
Torminalis glaberrima	ccmB	367	123	129	CGG (R) => TGG (W)	0.78
Torminalis glaberrima	ccmB	392	131	137	CCG (P) => CTG (L)	0.89
Torminalis glaberrima	ccmB	424	142	148	CGT (R) => TGT (C)	0.89
Torminalis glaberrima	ccmB	428	143	149	TCG (S) => TTG (L)	1
Torminalis glaberrima	ccmB	467	156	163	TCG (S) => TTG (L)	0.89
Torminalis glaberrima	ccmB	476	159	166	CCA (P) => CTA (L)	0.89
Torminalis glaberrima	ccmB	494	165	172	TCA (S) => TTA (L)	1
Torminalis glaberrima	ccmB	503	168	175	CCA (P) => CTA (L)	1
Torminalis glaberrima	ccmB	512	171	178	TCT (S) => TTT (F)	1
Torminalis glaberrima	ccmB	514	172	179	CGT (R) => TGT (C)	1
Torminalis glaberrima	ccmB	551	184	191	TCA (S) => TTA (L)	1
Torminalis glaberrima	ccmB	554	185	192	TCG (S) => TTG (L)	0.89
Torminalis glaberrima	ccmB	566	189	196	TCC (S) => TTC (F)	0.78
Torminalis glaberrima	ccmB	569	190	197	TCT (S) => TTT (F)	0.78
Torminalis glaberrima	ccmB	572	191	198	CCG (P) => CTG (L)	1
Torminalis glaberrima	ccmC	76	26	32	CGG (R) => TGG (W)	0.78
Torminalis glaberrima	ccmC	103	35	41	CAT (H) => TAT (Y)	1
Torminalis glaberrima	ccmC	115	39	45	CGG (R) => TGG (W)	0.78
Torminalis glaberrima	ccmC	133	45	51	CTT (L) => TTT (F)	0.67
Torminalis glaberrima	ccmC	161	54	60	CCG (P) => CTG (L)	0.78
Torminalis glaberrima	ccmC	179	60	66	GCG (A) => GTG (V)	0.78
Torminalis glaberrima	ccmC	184	62	68	CGG (R) => TGG (W)	1
Torminalis glaberrima	ccmC	281	94	100	ACA (T) => ATA (I)	0.56
Torminalis glaberrima	ccmC	331	111	117	CGG (R) => TGG (W)	1
Torminalis glaberrima	ccmC	395	132	138	TCG (S) => TTG (L)	1
Torminalis glaberrima	ccmC	400	134	140	CTT (L) => TTT (F)	0.89
Torminalis glaberrima	ccmC	421	141	147	CGT (R) => TGT (C)	0.78
Torminalis glaberrima	ccmC	436	146	152	CCT (P) => TCT (S)	0.89
Torminalis glaberrima	ccmC	446	149	155	CCG (P) => CTG (L)	0.78
Torminalis glaberrima	ccmC	458	153	159	TCA (S) => TTA (L)	0.78
Torminalis glaberrima	ccmC	463	155	161	CGT (R) => TGT (C)	1
Torminalis glaberrima	ccmC	467	156	162	GCT (A) => GTT (V)	0.78
Torminalis glaberrima	ccmC	473	158	164	CCG (P) => CTG (L)	1
Torminalis glaberrima	ccmC	497	166	172	TCT (S) => TTT (F)	1
Torminalis glaberrima	ccmC	521	174	180	TCG (S) => TTG (L)	1
Torminalis glaberrima	ccmC	548	183	189	TCT (S) => TTT (F)	1
Torminalis glaberrima	ccmC	568	190	196	CCT (P) => TCT (S)	1
Torminalis glaberrima	ccmC	575	192	198	CCC (P) => CTC (L)	1
Torminalis glaberrima	ccmC	605	202	208	TCC (S) => TTC (F)	1
Torminalis glaberrima	ccmC	608	203	209	CCC (P) => CTC (L)	0.89
Torminalis glaberrima	ccmC	614	205	211	TCA (S) => TTA (L)	0.78
Torminalis glaberrima	ccmC	619	207	213	CGT (R) => TGT (C)	0.78
Torminalis glaberrima	ccmC	650	217	223	CCT (P) => CTT (L)	0.78
Torminalis glaberrima	ccmC	656	219	225	CCA (P) => CTA (L)	0.89
Torminalis glaberrima	ccmC	665	222	228	CCC (P) => CTC (L)	0.78
Torminalis glaberrima	ccmC	673	225	231	CCT (P) => TCT (S)	0.78
Torminalis glaberrima	cob	118	40	41	CCG (P) => TCG (S)	0.92
Torminalis glaberrima	cob	178	60	61	CAC (H) => TAC (Y)	1
Torminalis glaberrima	cob	286	96	97	CTC (L) => TTC (F)	1
Torminalis glaberrima	cob	298	100	101	CAC (H) => TAC (Y)	1
Torminalis glaberrima	cob	325	109	110	CAT (H) => TAT (Y)	1
Torminalis glaberrima	cob	358	120	121	CGG (R) => TGG (W)	1
Torminalis glaberrima	cob	407	136	137	ACA (T) => ATA (I)	1
Torminalis glaberrima	cob	568	190	191	CAT (H) => TAT (Y)	0.92
Torminalis glaberrima	cob	737	246	247	TCT (S) => TTT (F)	0.92
Torminalis glaberrima	cob	808	270	271	CCC (P) => TCC (S)	1
Torminalis glaberrima	cob	853	285	286	CAT (H) => TAT (Y)	1
Torminalis glaberrima	cob	908	303	304	CCT (P) => CTT (L)	1
Torminalis glaberrima	cob	982	328	329	CAC (H) => TAC (Y)	0.85
Torminalis glaberrima	cob	1084	362	363	CCT (P) => TCT (S)	1
Torminalis glaberrima	cob	1124	375	376	CCG (P) => CTG (L)	1
Torminalis glaberrima	cox1	155	52	82	TCT (S) => TTT (F)	1
Torminalis glaberrima	cox1	167	56	86	TCT (S) => TTT (F)	1
Torminalis glaberrima	cox1	365	122	152	TCT (S) => TTT (F)	1
Torminalis glaberrima	cox1	428	143	173	TCC (S) => TTC (F)	1
Torminalis glaberrima	cox1	464	155	185	TCA (S) => TTA (L)	1
Torminalis glaberrima	cox1	581	194	224	TCT (S) => TTT (F)	1
Torminalis glaberrima	cox1	628	210	240	CGG (R) => TGG (W)	1
Torminalis glaberrima	cox1	659	220	250	CCC (P) => CTC (L)	1
Torminalis glaberrima	cox1	674	225	255	TCC (S) => TTC (F)	1
Torminalis glaberrima	cox1	758	253	283	ACA (T) => ATA (I)	1
Torminalis glaberrima	cox1	1099	367	397	CAC (H) => TAC (Y)	1
Torminalis glaberrima	cox1	1315	439	469	CGT (R) => TGT (C)	0.67
Torminalis glaberrima	cox1	1318	440	470	CGT (R) => TGT (C)	0.78
Torminalis glaberrima	cox1	1346	449	479	TCA (S) => TTA (L)	1
Torminalis glaberrima	cox2	299	100	100	TCA (S) => TTA (L)	0.95
Torminalis glaberrima	cox2	301	101	101	CGG (R) => TGG (W)	1
Torminalis glaberrima	cox2	391	131	131	CGG (R) => TGG (W)	1
Torminalis glaberrima	cox2	517	173	173	CGG (R) => TGG (W)	1
Torminalis glaberrima	cox2	581	194	194	ACG (T) => ATG (M)	1
Torminalis glaberrima	cox2	614	205	205	TCA (S) => TTA (L)	1
Torminalis glaberrima	cox2	682	228	228	CCT (P) => TCT (S)	1
Torminalis glaberrima	cox2	695	232	232	CCT (P) => CTT (L)	1
Torminalis glaberrima	cox2	719	240	240	TCA (S) => TTA (L)	1
Torminalis glaberrima	cox2	770	257	257	TCG (S) => TTG (L)	0.84
Torminalis glaberrima	cox2	836	279	279	ACG (T) => ATG (M)	1
Torminalis glaberrima	cox2	859	287	287	CCT (P) => TCT (S)	0.79
Torminalis glaberrima	cox2	880	294	294	CGG (R) => TGG (W)	1
Torminalis glaberrima	cox3	112	38	39	CCA (P) => TCA (S)	1
Torminalis glaberrima	cox3	263	88	89	CCG (P) => CTG (L)	1
Torminalis glaberrima	cox3	289	97	98	CTT (L) => TTT (F)	0.92
Torminalis glaberrima	cox3	304	102	103	CGG (R) => TGG (W)	1
Torminalis glaberrima	cox3	311	104	105	TCT (S) => TTT (F)	0.92
Torminalis glaberrima	cox3	314	105	106	TCT (S) => TTT (F)	0.92
Torminalis glaberrima	cox3	388	130	131	CGG (R) => TGG (W)	1
Torminalis glaberrima	cox3	413	138	139	CCT (P) => CTT (L)	0.83
Torminalis glaberrima	cox3	512	171	172	TCA (S) => TTA (L)	0.75
Torminalis glaberrima	cox3	754	252	253	CGG (R) => TGG (W)	0.92
Torminalis glaberrima	cox3	764	255	256	CCA (P) => CTA (L)	0.92
Torminalis glaberrima	matR	85	29	49	CGC (R) => TGC (C)	0.75
Torminalis glaberrima	matR	193	65	85	CCA (P) => TCA (S)	0.75
Torminalis glaberrima	matR	235	79	99	CCC (P) => TTC (F)	0.62
Torminalis glaberrima	matR	236	79	99	CCC (P) => TTC (F)	0.62
Torminalis glaberrima	matR	326	109	129	CCA (P) => CTA (L)	1
Torminalis glaberrima	matR	515	172	193	GCA (A) => GTA (V)	0.88
Torminalis glaberrima	matR	641	214	235	CCT (P) => CTT (L)	1
Torminalis glaberrima	matR	797	266	288	CCG (P) => CTG (L)	0.75
Torminalis glaberrima	matR	863	288	310	CCG (P) => CTG (L)	0.62
Torminalis glaberrima	matR	938	313	337	GCG (A) => GTG (V)	1
Torminalis glaberrima	matR	1064	355	379	CCC (P) => CTC (L)	1
Torminalis glaberrima	matR	1409	470	495	GCG (A) => GTG (V)	0.62
Torminalis glaberrima	matR	1679	560	585	TCC (S) => TTC (F)	1
Torminalis glaberrima	matR	1700	567	592	CCT (P) => CTT (L)	1
Torminalis glaberrima	matR	1720	574	599	CGC (R) => TGC (C)	1
Torminalis glaberrima	matR	1756	586	611	CAC (H) => TAC (Y)	1
Torminalis glaberrima	matR	1826	609	634	CCA (P) => CTA (L)	0.88
Torminalis glaberrima	matR	1844	615	640	TCA (S) => TTA (L)	0.88
Torminalis glaberrima	nad2	262	88	89	CTT(L)=>TTT(F)	0.56
Torminalis glaberrima	nad2	308	103	104	TCT(S)=>TTT(F)	0.67
Torminalis glaberrima	nad2	788	263	267	TCT(S)=>TTT(F)	0.67
Torminalis glaberrima	nad2	1247	416	420	CCA(P)=>CTA(L)	0.67
Torminalis glaberrima	nad2	1400	467	471	TCA(S)=>TTA(L)	0.67
Torminalis glaberrima	nad2	958	320	324	CGT(R)=>TGT(C)	0.78
Torminalis glaberrima	nad2	26	9	10	TCC(S)=>TTC(F)	0.89
Torminalis glaberrima	nad2	311	104	105	TCC(S)=>TTC(F)	1
Torminalis glaberrima	nad2	356	119	120	CCA(P)=>CTA(L)	1
[truncated: 178 more rows]
