# Supplementary material for: Complete plastome and mitogenome assembly of endangered tree Karpatiosorbus bristoliensis reveals phylogenetic architecture for Sorbus sensu lato (Rosaceae)
Source: Front Plant Sci. 2025 Jul 8;16:1619267. doi: 10.3389/fpls.2025.1619267 (PMC12279857; doi:10.3389/fpls.2025.1619267)
Supplement: Supplementary file 11 [file Table10.xlsx]

## Sheet: Sheet1
Identification of collinearity analysis between Micromeles alnifolia and Sorbus aucuparia
S1	E1	S2	E2	Len1	Len2	SIM (%)	FRM1	FRM2	reference sequence ID	query sequence ID
1	23424	383445	360023	23424	23423	99.74	1	-1	PP506330.1	MT648825.1
23037	85345	1	62318	62309	62318	99.85	1	1	PP506330.1	MT648825.1
87140	87285	213507	213652	146	146	100	1	1	PP506330.1	MT648825.1
89429	97558	242477	234346	8130	8132	99.78	1	-1	PP506330.1	MT648825.1
109436	109588	48716	48868	153	153	97.39	1	1	PP506330.1	MT648825.1
109617	109884	265133	264865	268	269	95.91	1	-1	PP506330.1	MT648825.1
110758	128957	290182	308391	18200	18210	99.74	1	1	PP506330.1	MT648825.1
131141	131522	185075	184694	382	382	99.74	1	-1	PP506330.1	MT648825.1
134122	134439	158218	158535	318	318	100	1	1	PP506330.1	MT648825.1
134122	134439	337206	336889	318	318	100	1	-1	PP506330.1	MT648825.1
155429	155883	202414	201964	455	451	98.68	1	-1	PP506330.1	MT648825.1
156437	171850	201964	186553	15414	15412	99.89	1	-1	PP506330.1	MT648825.1
171687	175993	242824	247130	4307	4307	99.74	1	1	PP506330.1	MT648825.1
188841	199600	255085	265810	10760	10726	99.52	1	1	PP506330.1	MT648825.1
202306	202460	16565	16717	155	153	98.06	1	1	PP506330.1	MT648825.1
202454	205198	365531	368275	2745	2745	99.85	1	1	PP506330.1	MT648825.1
205759	213901	176507	184648	8143	8142	99.78	1	1	PP506330.1	MT648825.1
218976	226935	174996	167024	7960	7973	99.7	1	-1	PP506330.1	MT648825.1
222107	222705	270501	269903	599	599	99.67	1	-1	PP506330.1	MT648825.1
222107	226935	323559	328400	4829	4842	99.61	1	1	PP506330.1	MT648825.1
227566	231166	167033	163433	3601	3601	99.83	1	-1	PP506330.1	MT648825.1
227566	231166	328391	331991	3601	3601	99.83	1	1	PP506330.1	MT648825.1
233074	253618	272232	292783	20545	20552	99.79	1	1	PP506330.1	MT648825.1
257004	288282	234139	202932	31279	31208	99.42	1	-1	PP506330.1	MT648825.1
287972	288296	232997	233316	325	320	97.85	1	1	PP506330.1	MT648825.1
288392	289717	177173	175849	1326	1325	99.25	1	-1	PP506330.1	MT648825.1
290040	290391	175788	175428	352	361	96.12	1	-1	PP506330.1	MT648825.1
290112	290296	234148	234332	185	185	100	1	1	PP506330.1	MT648825.1
297702	297898	291482	291286	197	197	95.43	1	-1	PP506330.1	MT648825.1
298978	299112	175807	175673	135	135	97.78	1	-1	PP506330.1	MT648825.1
299068	303174	269901	265805	4107	4097	99.44	1	-1	PP506330.1	MT648825.1
306771	391500	62308	147088	84730	84781	99.78	1	1	PP506330.1	MT648825.1
390057	391500	349820	348336	1444	1485	94.2	1	-1	PP506330.1	MT648825.1
402731	407389	315889	320547	4659	4659	99.91	1	1	PP506330.1	MT648825.1
407380	407604	297816	298040	225	225	99.11	1	1	PP506330.1	MT648825.1
408527	413422	163434	158504	4896	4931	98.8	1	-1	PP506330.1	MT648825.1
408527	413422	331990	336920	4896	4931	98.8	1	1	PP506330.1	MT648825.1
415448	417692	320685	322929	2245	2245	99.96	1	1	PP506330.1	MT648825.1
416581	417692	272243	271132	1112	1112	99.91	1	-1	PP506330.1	MT648825.1
431183	442358	158108	146917	11176	11192	99.68	1	-1	PP506330.1	MT648825.1
431183	442358	337316	348507	11176	11192	99.7	1	1	PP506330.1	MT648825.1
442442	453879	349037	360460	11438	11424	99.62	1	1	PP506330.1	MT648825.1
453830	455361	384977	383446	1532	1532	100	1	-1	PP506330.1	MT648825.1
Identification of collinearity analysis between Sorbus aucuparia and Sorbus pohuashanensis
S1	E1	S2	E2	Len1	Len2	SIM (%)	FRM1	FRM2	reference sequence ID	query sequence ID
1	62318	356851	294534	62318	62318	99.95	1	-1	MT648825.1	ON478177.1
64477	161563	266973	169885	97087	97089	99.91	1	-1	MT648825.1	ON478177.1
70489	70864	163054	163425	376	372	94.15	1	1	MT648825.1	ON478177.1
163447	234078	162488	91845	70632	70644	99.87	1	-1	MT648825.1	ON478177.1
171839	171977	281363	281225	139	139	98.56	1	-1	MT648825.1	ON478177.1
213507	213652	292739	292594	146	146	100	1	-1	MT648825.1	ON478177.1
234148	234351	150220	150423	204	204	100	1	1	MT648825.1	ON478177.1
234928	235087	64432	64273	160	160	99.38	1	-1	MT648825.1	ON478177.1
241176	265565	88321	63868	24390	24454	99.66	1	-1	MT648825.1	ON478177.1
264865	265162	393965	393674	298	292	93.96	1	-1	MT648825.1	ON478177.1
269114	270097	282341	281357	984	985	97.08	1	-1	MT648825.1	ON478177.1
269903	270501	154669	154071	599	599	99.67	1	-1	MT648825.1	ON478177.1
271132	308874	26216	63960	37743	37745	99.94	1	1	MT648825.1	ON478177.1
297816	298040	163643	163419	225	225	99.11	1	-1	MT648825.1	ON478177.1
313333	313542	75992	75783	210	210	100	1	-1	MT648825.1	ON478177.1
315889	320547	168292	163634	4659	4659	99.94	1	-1	MT648825.1	ON478177.1
321818	322929	27327	26216	1112	1112	99.73	1	-1	MT648825.1	ON478177.1
323559	331977	154071	162488	8419	8418	99.93	1	1	MT648825.1	ON478177.1
333861	349820	169885	185844	15960	15960	99.93	1	1	MT648825.1	ON478177.1
349967	360460	391859	381366	10494	10494	99.91	1	-1	MT648825.1	ON478177.1
360023	384977	356464	381415	24955	24952	99.94	1	1	MT648825.1	ON478177.1
366591	366732	394829	394970	142	142	100	1	1	MT648825.1	ON478177.1
Identification of collinearity analysis between Karpatiosorbus bristoliensis and Torminalis glaberrima
S1	E1	S2	E2	Len1	Len2	SIM (%)	FRM1	FRM2	reference sequence ID	query sequence ID
1	229635	133	229767	229635	229635	99.99	1	1	contig1	MT610102.1
229635	229813	229945	229767	179	179	100	1	-1	contig1	MT610102.1
229682	229813	1	132	132	132	100	1	1	contig1	MT610102.1
229813	305911	386712	310614	76099	76099	99.98	1	-1	contig1	MT610102.1
305911	386757	229767	310614	80847	80848	99.99	1	1	contig1	MT610102.1
Identification of collinearity analysis between Torminalis glaberrima and Micromeles alnifolia
S1	E1	S2	E2	Len1	Len2	SIM (%)	FRM1	FRM2	reference sequence ID	query sequence ID
149	20827	257073	277816	20679	20744	99.36	1	1	MT610102.1	PP506330.1
20528	20673	87285	87140	146	146	100	1	-1	MT610102.1	PP506330.1
21162	122745	305765	407389	101584	101625	99.89	1	1	MT610102.1	PP506330.1
122883	162760	415448	455361	39878	39914	99.85	1	1	MT610102.1	PP506330.1
162761	191112	1	28368	28352	28368	99.87	1	1	MT610102.1	PP506330.1
177919	180663	205198	202454	2745	2745	99.93	1	-1	MT610102.1	PP506330.1
190931	210288	156632	175993	19358	19362	99.87	1	1	MT610102.1	PP506330.1
218243	228764	188841	199363	10522	10523	99.89	1	1	MT610102.1	PP506330.1
228057	228325	109884	109617	269	268	95.91	1	-1	MT610102.1	PP506330.1
229791	229946	135191	135040	156	152	96.79	1	-1	MT610102.1	PP506330.1
236122	239302	153634	156814	3181	3181	99.87	1	1	MT610102.1	PP506330.1
239120	277966	28187	67040	38847	38854	99.85	1	1	MT610102.1	PP506330.1
250543	250695	202306	202460	153	155	98.06	1	1	MT610102.1	PP506330.1
283983	284253	109324	109588	271	265	91.97	1	1	MT610102.1	PP506330.1
284066	299291	71707	86933	15226	15227	99.9	1	1	MT610102.1	PP506330.1
299276	309665	277834	288296	10390	10463	99.18	1	1	MT610102.1	PP506330.1
309324	310419	258189	257073	1096	1117	93.23	1	-1	MT610102.1	PP506330.1
310460	314505	135191	131141	4046	4051	99.61	1	-1	MT610102.1	PP506330.1
315983	316146	171850	171687	164	164	100	1	-1	MT610102.1	PP506330.1
316493	324607	89429	97543	8115	8115	99.88	1	1	MT610102.1	PP506330.1
324666	324906	290296	290055	241	242	99.17	1	-1	MT610102.1	PP506330.1
324983	326266	289717	288397	1284	1321	96.29	1	-1	MT610102.1	PP506330.1
325641	332411	205759	212574	6771	6816	99.21	1	1	MT610102.1	PP506330.1
332395	370814	215198	253618	38420	38421	99.84	1	1	MT610102.1	PP506330.1
368213	386411	110758	128957	18199	18200	99.91	1	1	MT610102.1	PP506330.1
369317	369513	297898	297702	197	197	94.92	1	-1	MT610102.1	PP506330.1
375836	376060	407380	407604	225	225	99.11	1	1	MT610102.1	PP506330.1
Note: S1:Start of the alignment region in the reference sequence; E1:End of the alignment region in the reference sequence; S2: Start of the alignment region in the query sequence; E2: End of the alignment region in the query sequence; LEN1: Length of the alignment region in the reference sequence; LEN2: Length of the alignment region in the query sequence; SIM: Percent similarity of the alignmen…
